# Supplementary material for: 4-{[4-(3,5-Dimeth­oxy­benzamido)­phen­yl]sulfan­yl}-N-methyl­pyridine-2-carboxamide
Source: Acta Crystallogr Sect E Struct Rep Online. 2011 Mar 12;67(Pt 4):o856. doi: 10.1107/S1600536811006490 (PMC3099903; doi:10.1107/S1600536811006490)
Supplement: Supplementary file 2 [file e-67-0o856-Isup2.hkl]

# 
# h,k,l, Fc-squared, Fo-squared, sigma(Fo-squared) and status flag 
# 
data_I
_shelx_title ' 20100624_rt_sample2_HTT276 in P-1' 
_shelx_refln_list_code          4 
_shelx_F_calc_maximum      225.94 
_exptl_crystal_F_000       888.00 
_reflns_d_resolution_high  0.8000 
 
loop_ 
 _symmetry_equiv_pos_as_xyz 
 'x, y, z' 
 '-x, -y, -z' 
 
_cell_length_a    11.1165 
_cell_length_b    13.5678 
_cell_length_c    15.3183 
_cell_angle_alpha 102.723 
_cell_angle_beta  105.949 
_cell_angle_gamma  90.975 
 
_shelx_F_squared_multiplier     1.000 
 
loop_ 
 _refln_index_h 
 _refln_index_k 
 _refln_index_l 
 _refln_F_squared_calc 
 _refln_F_squared_meas 
 _refln_F_squared_sigma 
 _refln_observed_status 
   2   0   0     4234.41     4386.67     40.24 o 
   3   0   0      643.02      674.73     11.39 o 
   4   0   0     6538.47     6651.29     33.41 o 
   5   0   0       93.10      107.16     11.28 o 
   6   0   0      280.53      238.86     16.25 o 
   7   0   0       18.81       22.17      8.23 o 
   8   0   0       77.79       65.33      9.63 o 
   9   0   0       42.68       50.05     16.62 o 
  10   0   0      140.24      117.60     22.63 o 
  11   0   0        7.01       26.79     28.88 o 
  12   0   0       90.98       92.50     31.31 o 
  13   0   0        6.49       35.19     33.90 o 
 -13   1   0        0.96      -12.22     32.09 o 
 -12   1   0        8.83        2.39     31.35 o 
 -11   1   0      151.09      185.74     36.08 o 
 -10   1   0        0.06       -4.80     26.39 o 
  -9   1   0      207.50      204.87     31.38 o 
  -8   1   0        0.00        2.34      7.42 o 
  -7   1   0      899.96      923.67     16.76 o 
  -6   1   0       28.05       28.33     13.36 o 
  -5   1   0     2804.43     3085.05     86.36 o 
  -4   1   0      536.55      556.43     13.22 o 
  -3   1   0     3969.32     3912.22     26.45 o 
  -2   1   0       27.48       32.33      4.48 o 
   2   1   0       38.63       35.93      4.92 o 
   3   1   0     3529.26     3700.40     22.92 o 
   4   1   0       37.13       59.01      8.16 o 
   5   1   0     1106.42     1178.66     21.16 o 
   6   1   0        2.14       -1.54     10.18 o 
   7   1   0       25.81       33.81      8.52 o 
   8   1   0       23.55       31.76     14.10 o 
   9   1   0       29.64       38.98     15.73 o 
  10   1   0        3.78      -15.69     29.76 o 
  11   1   0       80.75       63.97     33.14 o 
  12   1   0        0.28       30.95     31.99 o 
  13   1   0        0.71       40.05     33.05 o 
 -13   2   0        3.84      -17.11     29.90 o 
 -12   2   0        6.41       -3.49     30.86 o 
 -11   2   0       24.48       47.11     30.46 o 
 -10   2   0       13.41        6.09     27.61 o 
  -9   2   0      146.54      138.21     29.09 o 
  -8   2   0      587.74      602.15     51.27 o 
  -7   2   0       76.23       66.28     13.08 o 
  -6   2   0      788.41      726.16     46.40 o 
  -5   2   0        8.67        8.26      3.75 o 
  -4   2   0     2027.30     2210.57     20.64 o 
  -3   2   0        3.30       -0.76      5.18 o 
  -2   2   0     9528.22     9515.51     65.83 o 
  -1   2   0       10.85       10.42      3.95 o 
   0   2   0      867.72      898.47     20.96 o 
   1   2   0       58.35       54.71      4.09 o 
   2   2   0    11393.53    11972.66     71.56 o 
   3   2   0       57.65       53.45      6.44 o 
   4   2   0     4219.34     4215.91     26.17 o 
   5   2   0        0.79        1.47     13.37 o 
   6   2   0      127.85      126.71     11.67 o 
   7   2   0        7.07        2.37     10.72 o 
   8   2   0       80.29       64.97     14.60 o 
   9   2   0       57.44       61.08     18.53 o 
  10   2   0      114.93       99.16     17.03 o 
  11   2   0       11.00       -0.26     32.47 o 
  12   2   0       33.84        5.89     34.34 o 
  13   2   0        0.04       24.15     24.35 o 
 -13   3   0        0.34      -15.51     33.98 o 
 -12   3   0       10.58       32.26     29.29 o 
 -11   3   0       47.13       96.26     33.41 o 
 -10   3   0       45.23       32.75     29.12 o 
  -9   3   0       24.56       22.92     24.29 o 
  -8   3   0       22.57       27.76     26.50 o 
  -7   3   0        0.27        2.62     22.53 o 
  -6   3   0       36.47       12.74     21.72 o 
  -5   3   0        4.49        4.11     19.21 o 
  -4   3   0       15.31       25.81     11.70 o 
  -3   3   0      267.52      260.98      6.36 o 
  -2   3   0      757.84      739.68     10.88 o 
  -1   3   0    16779.12    18219.27     53.79 o 
   0   3   0      209.64      234.08     16.46 o 
   1   3   0    17416.17    17480.71    243.36 o 
   2   3   0       46.13       59.26      5.61 o 
   3   3   0     8092.33     8014.26     35.22 o 
   4   3   0      155.07      134.53     12.28 o 
   5   3   0     2198.58     2300.01     32.64 o 
   6   3   0      207.39      194.32     19.98 o 
   7   3   0       46.34       50.26     11.11 o 
   8   3   0        1.71        3.69     11.75 o 
   9   3   0       48.93       61.79     14.56 o 
  10   3   0       57.21       20.83     31.57 o 
  11   3   0       90.66       89.89     33.72 o 
  12   3   0        0.54        1.83     33.61 o 
 -13   4   0        0.77       12.72     31.10 o 
 -12   4   0       43.65       40.05     33.36 o 
 -11   4   0       10.46        5.69     30.05 o 
 -10   4   0       12.48       10.07     26.45 o 
  -9   4   0        2.40       -2.71     28.25 o 
  -8   4   0       32.04       32.43     24.87 o 
  -7   4   0       33.97       18.77     24.78 o 
  -6   4   0      609.70      636.28     36.58 o 
  -5   4   0        0.60       -8.34     21.27 o 
  -4   4   0      172.47      173.67      8.65 o 
  -3   4   0       15.31       22.57      5.06 o 
  -2   4   0       55.97       55.26      7.33 o 
  -1   4   0       16.82       12.92      7.16 o 
   0   4   0    11728.10    12006.97     84.91 o 
   1   4   0      240.36      246.30      6.58 o 
   2   4   0     3388.43     3398.85     22.21 o 
   3   4   0      634.06      657.78     12.23 o 
   4   4   0      834.21     1012.31     21.98 o 
   5   4   0       13.38       12.38     12.95 o 
   6   4   0       69.28       58.72     14.89 o 
   7   4   0        0.69        6.01     17.54 o 
   8   4   0       24.50       27.65     11.20 o 
   9   4   0        0.82       -5.69     11.93 o 
  10   4   0       65.87       85.32     32.96 o 
  11   4   0        0.90      -16.56     31.04 o 
  12   4   0        0.18       -9.21     33.50 o 
 -13   5   0       31.17       38.73     33.08 o 
 -12   5   0        1.34        8.63     32.23 o 
 -11   5   0      133.47      117.90     35.68 o 
 -10   5   0       13.22       24.65     29.75 o 
  -9   5   0      390.93      370.87     39.99 o 
  -8   5   0       16.76        2.77     25.48 o 
  -7   5   0       32.84       44.61     22.16 o 
  -6   5   0        0.30        3.78     19.72 o 
  -5   5   0     2830.05     2656.94    130.05 o 
  -4   5   0        0.00        0.50      6.69 o 
  -3   5   0     3754.34     3926.41     62.02 o 
  -2   5   0        0.24        2.48      8.53 o 
  -1   5   0     5574.96     5956.09     40.79 o 
   0   5   0       76.59       86.40      6.50 o 
   1   5   0     2787.65     2831.22     37.40 o 
   2   5   0      286.27      279.64      8.33 o 
   3   5   0      307.68      347.52     11.45 o 
   4   5   0       42.54       55.28      9.38 o 
   5   5   0      501.32      489.36     24.88 o 
   6   5   0       38.73       41.14     14.61 o 
   7   5   0        2.75        4.69     15.63 o 
   8   5   0       16.68       19.59      9.93 o 
   9   5   0       38.70       26.15     32.37 o 
  10   5   0        0.02       11.58     30.68 o 
  11   5   0        2.15        4.79     32.17 o 
  12   5   0        1.68       -9.64     35.08 o 
 -12   6   0       13.85       26.38     30.34 o 
 -11   6   0        2.90       17.95     33.59 o 
 -10   6   0      117.92      127.27     35.51 o 
  -9   6   0        6.69      -10.38     28.05 o 
  -8   6   0       60.20       80.74     29.81 o 
  -7   6   0        9.90       12.90     22.48 o 
  -6   6   0        2.50       14.71     23.78 o 
  -5   6   0       35.14       35.77      7.12 o 
  -4   6   0     8202.72     9153.01    132.23 o 
  -3   6   0     1274.17     1466.15     30.50 o 
  -2   6   0     3309.04     3463.69     41.19 o 
  -1   6   0      540.67      581.03     19.46 o 
   0   6   0      168.66      198.52     10.80 o 
   1   6   0       49.33       65.09      8.69 o 
   2   6   0       18.09       19.35      5.87 o 
   3   6   0      525.99      511.92     12.82 o 
   4   6   0     1740.71     1764.94     23.18 o 
   5   6   0      225.90      213.45     13.22 o 
   6   6   0       36.55       45.41     12.00 o 
   7   6   0        1.86       -0.76     16.13 o 
   8   6   0       26.08       26.05     16.50 o 
   9   6   0       57.81       49.18     33.46 o 
  10   6   0        2.45       17.25     31.63 o 
  11   6   0       21.57        3.68     33.34 o 
  12   6   0       11.00      -18.36     37.11 o 
 -12   7   0       22.46       21.48     33.83 o 
 -11   7   0       78.97      115.38     35.01 o 
 -10   7   0       12.76       47.66     34.80 o 
  -9   7   0        3.58       14.32     25.92 o 
  -8   7   0       69.09       91.44     29.19 o 
  -7   7   0      109.61       98.70     26.76 o 
  -6   7   0       50.96       35.86      6.62 o 
  -5   7   0       12.09       19.11      8.74 o 
  -4   7   0       49.36       76.71     11.47 o 
  -3   7   0     4155.64     4566.93     45.34 o 
  -2   7   0        4.94        8.32     19.77 o 
  -1   7   0      908.63      957.05     37.85 o 
   0   7   0      683.83      672.73     18.00 o 
   1   7   0     6372.17     6306.91     47.69 o 
   2   7   0       87.97       98.99      9.17 o 
   3   7   0       57.39       52.03      7.58 o 
   4   7   0        0.86        8.02      8.17 o 
   5   7   0       74.39      113.93     11.41 o 
   6   7   0       51.71       52.77     12.00 o 
   7   7   0       83.41       96.05     14.00 o 
   8   7   0        4.35        6.36     16.02 o 
   9   7   0       27.00       42.79     18.39 o 
  10   7   0       13.94       32.72     33.83 o 
  11   7   0       74.82       98.88     39.45 o 
 -12   8   0        7.27        9.34     31.30 o 
 -11   8   0        3.74       -3.57     30.07 o 
 -10   8   0     1874.21     1965.82     81.43 o 
  -9   8   0      156.14      202.00     34.09 o 
  -8   8   0      527.57      626.46     47.69 o 
  -7   8   0        2.27        3.62     27.40 o 
  -6   8   0      135.52      107.76     25.84 o 
  -5   8   0       82.20       77.35     16.78 o 
  -4   8   0      964.23      942.12     25.69 o 
  -3   8   0       18.53       16.36     10.25 o 
  -2   8   0        0.74       10.52     17.97 o 
  -1   8   0        0.54        4.41     19.46 o 
   0   8   0     6123.12     6182.78     87.73 o 
   1   8   0      662.92      681.01     38.98 o 
   2   8   0     3356.74     3377.90     38.66 o 
   3   8   0      281.26      288.56     11.02 o 
   4   8   0       70.49       62.38      8.81 o 
   5   8   0        3.12        5.41      9.57 o 
   6   8   0       43.45       41.12     11.70 o 
   7   8   0       38.10       53.98     12.71 o 
   8   8   0        0.66        3.20     16.36 o 
   9   8   0        2.10       -9.86     24.23 o 
  10   8   0       19.55       39.57     33.98 o 
  11   8   0        3.01       29.75     37.53 o 
 -11   9   0       12.01       28.72     33.82 o 
 -10   9   0      168.04      193.06     36.57 o 
  -9   9   0       33.70        6.81     26.80 o 
  -8   9   0       16.84       -0.13     30.11 o 
  -7   9   0        3.20      -15.54     28.59 o 
  -6   9   0        5.07        0.62     25.96 o 
  -5   9   0      146.38      191.46     31.68 o 
  -4   9   0      186.06      227.95     28.08 o 
  -3   9   0      903.44      933.29     45.79 o 
  -2   9   0      111.06      154.73     26.42 o 
  -1   9   0      164.05      173.07     16.65 o 
   0   9   0       35.37       31.58      9.30 o 
   1   9   0        5.78        4.52      9.12 o 
   2   9   0      237.22      234.28     11.58 o 
   3   9   0      350.80      323.78     16.40 o 
   4   9   0      421.18      430.89     14.37 o 
   5   9   0       17.02       22.58      9.56 o 
   6   9   0        0.22        6.64     10.00 o 
   7   9   0        3.96       -0.43     15.88 o 
   8   9   0       22.60       28.75     26.64 o 
   9   9   0        0.94        8.90     25.27 o 
  10   9   0       30.66       12.16     34.92 o 
 -11  10   0        6.20       12.62     30.99 o 
 -10  10   0       59.47       94.30     37.60 o 
  -9  10   0       16.26       14.58     31.18 o 
  -8  10   0       26.03       42.41     30.19 o 
  -7  10   0       14.50        7.96     30.02 o 
  -6  10   0       61.15       42.49     26.38 o 
  -5  10   0        0.26       -7.80     27.54 o 
  -4  10   0      228.15      270.71     33.84 o 
  -3  10   0       82.03       88.88     27.22 o 
  -2  10   0       61.12      101.25     25.79 o 
  -1  10   0      221.76      214.36     22.36 o 
   0  10   0      154.63      137.05     12.56 o 
   1  10   0       33.89       38.94     10.56 o 
   2  10   0      247.53      198.03     11.65 o 
   3  10   0        0.04        1.06     10.36 o 
   4  10   0      121.19      117.73     16.10 o 
   5  10   0        7.04       13.04     12.60 o 
   6  10   0      354.87      346.99     32.12 o 
   7  10   0        8.02        4.09     24.79 o 
   8  10   0        0.53      -25.53     25.79 o 
   9  10   0        2.19        3.97     23.67 o 
 -10  11   0       16.89       20.28     28.93 o 
  -9  11   0       72.07       56.50     32.20 o 
  -8  11   0       15.56       26.99     25.75 o 
  -7  11   0      190.47      200.67     32.90 o 
  -6  11   0        0.01       18.81     26.10 o 
  -5  11   0       34.24       56.30     27.01 o 
  -4  11   0      161.11      143.31     29.48 o 
  -3  11   0        7.62       -2.07     24.17 o 
  -2  11   0       14.34        4.59     22.27 o 
  -1  11   0      280.27      251.45     32.49 o 
   0  11   0       68.41       66.87     28.90 o 
   1  11   0      978.21      930.28     49.95 o 
   2  11   0      214.31      199.78     24.29 o 
   3  11   0      217.85      234.28     38.25 o 
   4  11   0        3.64       13.27     25.60 o 
   5  11   0      364.99      409.48     40.64 o 
   6  11   0       41.36       76.75     27.40 o 
   7  11   0        0.21        4.03     25.91 o 
   8  11   0        2.67       -1.48     25.17 o 
   9  11   0       24.10       16.88     29.28 o 
  -9  12   0        1.75      -31.60     32.57 o 
  -8  12   0       30.11       64.08     34.08 o 
  -7  12   0       49.13       61.82     32.61 o 
  -6  12   0        6.05       10.62     29.25 o 
  -5  12   0       63.51       69.98     30.81 o 
  -4  12   0        0.34       -9.41     27.25 o 
  -3  12   0        6.75        5.05     26.42 o 
  -2  12   0       24.46       39.64     26.30 o 
  -1  12   0       49.05       63.56     27.79 o 
   0  12   0      658.10      619.58     44.66 o 
   1  12   0      480.36      481.10     42.10 o 
   2  12   0      140.20      178.31     35.47 o 
   3  12   0        2.11       -0.90     30.26 o 
   4  12   0       25.62       38.12     26.23 o 
   5  12   0       27.69       48.54     26.13 o 
   6  12   0       53.50       55.06     28.14 o 
   7  12   0        6.08       -4.19     27.99 o 
   8  12   0        1.52       -0.12     27.36 o 
  -9  13   0       71.09       96.70     32.76 o 
  -8  13   0        2.35       22.89     32.24 o 
  -7  13   0        1.13        0.88     27.23 o 
  -6  13   0       91.89       98.19     34.53 o 
  -5  13   0       20.59       15.45     28.86 o 
  -4  13   0       10.93       24.99     28.30 o 
  -3  13   0      644.33      687.54     49.54 o 
  -2  13   0       34.28       25.84     27.30 o 
  -1  13   0       10.50       10.05     29.21 o 
   0  13   0       46.53       14.93     24.12 o 
   1  13   0       32.52       47.86     27.26 o 
   2  13   0        3.25       27.07     29.41 o 
   3  13   0        6.92        9.94     30.55 o 
   4  13   0       96.98      141.02     46.45 o 
   5  13   0        3.69       13.31     27.50 o 
   6  13   0        6.93       -8.13     28.78 o 
   7  13   0        8.80       17.82     25.76 o 
  -8  14   0        0.48       21.85     29.58 o 
  -7  14   0       34.10       49.42     30.30 o 
  -6  14   0       75.86      136.42     34.75 o 
  -5  14   0       33.15       36.42     31.65 o 
  -4  14   0      152.60      160.35     36.07 o 
  -3  14   0       41.85       47.10     30.10 o 
  -2  14   0       55.67       96.29     32.43 o 
  -1  14   0      243.30      315.91     41.43 o 
   0  14   0       21.08       30.22     30.02 o 
   1  14   0      117.62      109.61     23.58 o 
   2  14   0       47.27       24.11     30.65 o 
   3  14   0       34.05       28.10     31.38 o 
   4  14   0       14.23       50.04     25.58 o 
   5  14   0       43.74       85.39     29.64 o 
   6  14   0       28.01       10.36     28.28 o 
  -6  15   0        9.64        4.28     32.48 o 
  -5  15   0        5.66        2.71     31.11 o 
  -4  15   0       38.91       42.51     27.93 o 
  -3  15   0       32.43       43.54     28.24 o 
  -2  15   0        0.35        0.94     27.03 o 
  -1  15   0        0.34        4.43     32.11 o 
   0  15   0      152.09      179.32     37.77 o 
   1  15   0      295.23      290.43     30.10 o 
   2  15   0       58.00       37.38     34.17 o 
   3  15   0       54.94       40.62     36.37 o 
   4  15   0       11.45       29.86     28.91 o 
  -4  16   0       77.91       77.68     33.24 o 
  -3  16   0       15.47        7.27     33.81 o 
  -2  16   0       33.20       61.06     35.07 o 
  -1  16   0        0.05       10.55     29.78 o 
   0  16   0       51.81       58.19     34.03 o 
   1  16   0        4.03        6.07     23.76 o 
   2  16   0       72.72       78.60     40.89 o 
  -3 -16   1        5.54        6.41     29.63 o 
  -2 -16   1       36.87       26.14     33.36 o 
  -1 -16   1        0.99       18.87     23.05 o 
   0 -16   1      247.02      279.24     40.38 o 
   1 -16   1       25.23       17.65     32.75 o 
   2 -16   1       36.16       30.14     27.05 o 
   3 -16   1       10.35       20.63     28.39 o 
   4 -16   1       63.83       58.88     34.72 o 
  -5 -15   1        0.39       22.98     27.06 o 
  -4 -15   1       66.31       85.58     26.79 o 
  -3 -15   1       71.65       85.10     36.62 o 
  -2 -15   1       41.41       62.77     34.50 o 
  -1 -15   1       58.20       76.74     32.54 o 
   0 -15   1      103.83      101.80     32.58 o 
   1 -15   1      331.29      357.56     41.40 o 
   2 -15   1       13.09       17.80     33.17 o 
   3 -15   1       58.41      113.56     35.03 o 
   4 -15   1       47.43       57.57     32.65 o 
   5 -15   1        0.01       -3.22     27.63 o 
   6 -15   1       47.55       38.69     30.52 o 
  -6 -14   1        9.69        0.23     30.34 o 
  -5 -14   1       10.06       24.46     24.88 o 
  -4 -14   1       92.48      122.80     46.88 o 
  -3 -14   1      117.26       74.32     34.81 o 
  -2 -14   1       19.76       26.01     25.05 o 
  -1 -14   1       23.66       22.65     25.60 o 
   0 -14   1        1.03        7.37     24.60 o 
   1 -14   1        8.65        9.33     26.77 o 
   2 -14   1        0.33       -4.10     25.65 o 
   3 -14   1       16.86       36.11     30.96 o 
   4 -14   1      114.01       93.50     33.36 o 
   5 -14   1        0.59       14.64     25.94 o 
   6 -14   1       62.95       56.97     28.31 o 
   7 -14   1       23.71       28.44     34.26 o 
   8 -14   1       23.90       26.58     33.79 o 
  -7 -13   1       31.49       40.27     29.62 o 
  -6 -13   1       27.87       42.64     28.29 o 
  -5 -13   1        7.25       15.73     24.73 o 
  -4 -13   1        3.33        1.91     23.07 o 
  -3 -13   1      104.59       91.39     33.22 o 
  -2 -13   1       16.74       -2.11     19.72 o 
  -1 -13   1      333.62      386.91     39.25 o 
   0 -13   1        5.41       -3.85     24.94 o 
   1 -13   1      121.67      134.52     32.30 o 
   2 -13   1       56.72       41.48     27.79 o 
   3 -13   1        0.06       22.64     27.83 o 
   4 -13   1        3.67       -6.67     28.07 o 
   5 -13   1       42.28       68.11     29.76 o 
   6 -13   1      166.29      204.38     37.16 o 
   7 -13   1       74.01       39.85     28.78 o 
   8 -13   1       42.69       44.81     29.72 o 
   9 -13   1       17.93       49.23     36.06 o 
  -8 -12   1        2.74      -10.91     28.06 o 
  -7 -12   1        0.05        3.41     26.69 o 
  -6 -12   1       97.50       78.62     35.24 o 
  -5 -12   1       67.82      111.18     26.13 o 
  -4 -12   1      108.47      121.21     25.42 o 
  -3 -12   1      200.68      220.11     35.37 o 
  -2 -12   1       35.22       29.88     19.41 o 
  -1 -12   1       19.47       24.74     26.03 o 
   0 -12   1       72.90       69.55     26.22 o 
   1 -12   1      137.96      143.40     28.90 o 
   2 -12   1       18.60       21.77     25.28 o 
   3 -12   1      329.63      348.62     38.80 o 
   4 -12   1      450.53      373.22     38.19 o 
   5 -12   1       19.36       23.07     28.49 o 
   6 -12   1        7.50       13.14     28.05 o 
   7 -12   1       27.80       35.23     30.92 o 
   8 -12   1        8.60       24.35     31.40 o 
   9 -12   1       31.20       32.25     27.78 o 
  -9 -11   1       10.00       23.00     25.21 o 
  -8 -11   1        0.01        1.10     27.36 o 
  -7 -11   1       25.47       38.00     27.57 o 
  -6 -11   1       66.46       78.80     27.28 o 
  -5 -11   1       51.10       64.19     26.21 o 
  -4 -11   1      298.78      315.02     30.38 o 
  -3 -11   1      644.11      544.90     21.23 o 
  -2 -11   1      139.33      132.28     22.14 o 
  -1 -11   1      615.37      586.46     40.79 o 
   0 -11   1       59.72       51.67     25.85 o 
   1 -11   1     1121.92     1079.08     50.98 o 
   2 -11   1       15.93       19.56     24.89 o 
   3 -11   1      255.82      291.02     34.21 o 
   4 -11   1       23.75       26.00     26.53 o 
   5 -11   1      233.61      241.98     34.73 o 
   6 -11   1       97.52       96.29     30.45 o 
   7 -11   1       89.41      115.15     30.14 o 
   8 -11   1       19.44       42.98     27.21 o 
   9 -11   1       63.90       75.33     35.11 o 
  10 -11   1        5.41       12.14     34.99 o 
 -10 -10   1        0.05        4.74     27.60 o 
  -9 -10   1       16.95       30.20     26.22 o 
  -8 -10   1       22.26       27.35     25.91 o 
  -7 -10   1      143.17      142.56     18.40 o 
  -6 -10   1        2.21        8.26     14.69 o 
  -5 -10   1        0.18       -0.97     12.84 o 
  -4 -10   1     2836.64     2605.16     72.27 o 
  -3 -10   1     1206.09     1172.40     28.54 o 
  -2 -10   1     2365.66     2370.15     48.31 o 
  -1 -10   1      778.03      661.21     32.14 o 
   0 -10   1       54.66       66.08     18.10 o 
   1 -10   1        5.66       19.32     20.51 o 
   2 -10   1      265.69      302.08     31.91 o 
   3 -10   1      101.20       92.53     26.53 o 
   4 -10   1      509.58      505.43     38.85 o 
   5 -10   1        9.61        6.53     23.77 o 
   6 -10   1        2.32      -28.63     28.63 o 
   7 -10   1        9.33       -7.01     26.13 o 
   8 -10   1      211.52      216.04     36.98 o 
   9 -10   1       80.87       58.11     30.29 o 
  10 -10   1        0.39       25.15     29.04 o 
  11 -10   1        9.13       -1.79     35.42 o 
 -10  -9   1       20.21       48.04     35.40 o 
  -9  -9   1        4.37       14.49     17.06 o 
  -8  -9   1       76.48       74.33     17.56 o 
  -7  -9   1       70.26       86.01     17.17 o 
  -6  -9   1      220.42      233.06     13.50 o 
  -5  -9   1      313.78      297.14     22.11 o 
  -4  -9   1        1.91        3.23      5.85 o 
  -3  -9   1       31.11       16.76     10.61 o 
  -2  -9   1       10.79       18.43     16.08 o 
  -1  -9   1     1213.95     1134.35     58.61 o 
   0  -9   1       53.74       60.76      9.24 o 
   1  -9   1      285.67      298.16     28.69 o 
   2  -9   1      102.08       59.47     21.06 o 
   3  -9   1        9.31        5.12     20.86 o 
   4  -9   1      102.93      128.32     26.58 o 
   5  -9   1       69.27       70.64     27.22 o 
   6  -9   1        3.06       -2.32     28.70 o 
   7  -9   1      115.78       72.18     27.21 o 
   8  -9   1        4.44       15.39     28.80 o 
   9  -9   1       19.45       37.94     26.93 o 
  10  -9   1       56.03       45.13     32.16 o 
  11  -9   1       10.38       25.32     30.55 o 
 -11  -8   1        0.04       17.20     35.12 o 
 -10  -8   1      129.18      229.90     40.72 o 
  -9  -8   1        3.70        0.92     16.80 o 
  -8  -8   1        1.19       -0.77     12.53 o 
  -7  -8   1        9.95        9.30     11.48 o 
  -6  -8   1       20.35       37.65     10.98 o 
  -5  -8   1       35.78       35.73      9.25 o 
  -4  -8   1      103.54      102.82      8.56 o 
  -3  -8   1      616.94      600.38     20.37 o 
  -2  -8   1        8.67       -2.05     14.36 o 
  -1  -8   1     1432.01     1418.07     39.53 o 
   0  -8   1      642.63      636.86     37.40 o 
   1  -8   1      160.75      151.35     22.82 o 
   2  -8   1     1066.43     1051.36     42.41 o 
   3  -8   1      127.68      119.54     24.58 o 
   4  -8   1       68.05       52.29     11.99 o 
   5  -8   1      102.05       82.27     11.50 o 
   6  -8   1      420.30      408.91     36.37 o 
   7  -8   1       87.10       90.66     29.85 o 
   8  -8   1      246.60      262.17     35.50 o 
   9  -8   1        6.93       15.99     26.54 o 
  10  -8   1      175.56      166.38     40.64 o 
  11  -8   1        0.02        0.37     32.80 o 
  12  -8   1       86.45       93.27     38.53 o 
 -11  -7   1        0.69        2.62     32.11 o 
 -10  -7   1       14.01       14.15     31.78 o 
  -9  -7   1      113.80      127.84     23.21 o 
  -8  -7   1       24.95       27.56     16.01 o 
  -7  -7   1       75.01      102.39     15.72 o 
  -6  -7   1      102.11       97.42     18.02 o 
  -5  -7   1      328.93      335.92     13.72 o 
  -4  -7   1       49.22       66.51      8.26 o 
  -3  -7   1      648.27      581.92     26.26 o 
  -2  -7   1      160.46      169.64     17.44 o 
  -1  -7   1      132.55      143.24      8.17 o 
   0  -7   1      137.31      122.61      9.40 o 
   1  -7   1     3357.76     3495.73     65.65 o 
   2  -7   1      346.00      393.53     28.83 o 
   3  -7   1     1428.11     1387.41     49.63 o 
   4  -7   1      259.40      293.20     15.76 o 
   5  -7   1        8.81        5.04      8.69 o 
   6  -7   1       37.28       38.05      9.20 o 
   7  -7   1      168.26      190.37     30.57 o 
   8  -7   1       16.61        4.69     27.71 o 
   9  -7   1      154.83      143.41     31.35 o 
  10  -7   1       17.10       47.28     35.14 o 
  11  -7   1        0.97       40.32     34.66 o 
  12  -7   1       58.29       24.35     29.39 o 
 -12  -6   1        1.31      -36.79     36.79 o 
 -11  -6   1        0.33        6.29     34.53 o 
 -10  -6   1        3.70       -0.15     30.44 o 
  -9  -6   1       49.68       54.25     20.29 o 
  -8  -6   1       38.10       40.91     17.23 o 
  -7  -6   1      192.11      207.93     19.31 o 
  -6  -6   1        1.12        2.98     14.49 o 
  -5  -6   1        0.00        0.21     12.86 o 
  -4  -6   1      132.13      137.35      9.94 o 
  -3  -6   1      741.74      765.50     13.52 o 
  -2  -6   1     1198.58     1054.83     45.52 o 
  -1  -6   1        0.12        3.33      4.54 o 
   0  -6   1     3675.34     3722.53     60.16 o 
   1  -6   1     2151.39     2089.01     32.75 o 
   2  -6   1        3.22        1.70      9.85 o 
   3  -6   1      639.51      646.89     19.25 o 
   4  -6   1       20.79       13.03      9.01 o 
   5  -6   1      117.15      124.80      9.79 o 
   6  -6   1      327.76      318.88     31.22 o 
   7  -6   1       15.92       17.29     24.85 o 
   8  -6   1        8.35       11.86     25.02 o 
   9  -6   1      121.98      121.87     34.55 o 
  10  -6   1        6.92       13.46     31.56 o 
  11  -6   1      108.50       61.63     33.21 o 
  12  -6   1       68.47       94.89     37.43 o 
 -12  -5   1       13.66       11.94     30.58 o 
 -11  -5   1       28.09       17.98     34.30 o 
 -10  -5   1       13.77       -9.17     32.54 o 
  -9  -5   1        1.30        0.79     11.29 o 
  -8  -5   1       12.06       14.07     19.22 o 
  -7  -5   1       13.15       21.42     15.14 o 
  -6  -5   1      110.15      128.93     16.22 o 
  -5  -5   1      118.26      103.63     14.07 o 
  -4  -5   1      813.87      819.03     20.96 o 
  -3  -5   1     2362.85     2358.39     22.22 o 
  -2  -5   1     3465.02     3262.28     48.96 o 
  -1  -5   1     4413.28     4333.41     34.08 o 
   0  -5   1     5345.91     5407.77     77.12 o 
   1  -5   1     1121.31     1171.51     16.22 o 
   2  -5   1     3106.92     3164.20     28.08 o 
   3  -5   1      103.60      125.03      8.17 o 
   4  -5   1      194.49      187.37      8.01 o 
   5  -5   1     2107.34     2156.69    101.30 o 
   6  -5   1      309.84      337.91     33.38 o 
   7  -5   1       53.74       80.01     25.64 o 
   8  -5   1       67.47       33.53     28.46 o 
   9  -5   1       25.46       20.73     26.72 o 
  10  -5   1       66.53       53.01     32.18 o 
  11  -5   1      131.66      124.03     32.84 o 
  12  -5   1        9.75       17.76     31.12 o 
 -12  -4   1        0.65       -0.46     29.22 o 
 -11  -4   1        1.88       -2.33     32.43 o 
 -10  -4   1       47.55       40.05     28.87 o 
  -9  -4   1       13.94       16.86     12.15 o 
  -8  -4   1       29.62       25.35     18.81 o 
  -7  -4   1      234.63      218.40     21.55 o 
  -6  -4   1     4677.23     4796.37     86.51 o 
  -5  -4   1      173.08      186.66     15.07 o 
  -4  -4   1       91.48       91.04      9.95 o 
  -3  -4   1      735.74      759.23     11.59 o 
  -2  -4   1        2.93        7.05      4.91 o 
  -1  -4   1     6466.80     6311.45     36.27 o 
   0  -4   1     1193.38     1203.29     23.83 o 
   1  -4   1      439.23      439.83      9.82 o 
   2  -4   1     2105.98     2113.77     18.49 o 
   3  -4   1     1865.29     1881.56     18.37 o 
   4  -4   1      183.05      174.76      6.59 o 
   5  -4   1      622.17      693.59     13.37 o 
   6  -4   1       11.52        7.09      4.05 o 
   7  -4   1      253.05      238.43     32.69 o 
   8  -4   1       56.58       43.84     28.87 o 
   9  -4   1        6.97       14.49     29.64 o 
  10  -4   1        0.50       -9.51     28.66 o 
  11  -4   1        8.21        4.58     27.03 o 
  12  -4   1        0.76      -20.31     32.95 o 
 -13  -3   1       45.08       25.48     22.77 o 
 -12  -3   1       34.27       32.85     31.50 o 
 -11  -3   1      233.24      220.25     36.37 o 
 -10  -3   1       15.05       15.19     14.44 o 
  -9  -3   1      155.13      156.07     15.74 o 
  -8  -3   1        2.58        1.05     11.75 o 
  -7  -3   1      457.03      490.30     25.85 o 
  -6  -3   1      124.05      169.26     18.55 o 
  -5  -3   1       58.77       54.86     12.65 o 
  -4  -3   1        9.78       10.38      6.87 o 
  -3  -3   1      275.21      283.85      8.45 o 
  -2  -3   1      421.34      400.80      8.76 o 
  -1  -3   1     2683.51     2649.17     33.94 o 
   0  -3   1     3899.34     3689.33     20.86 o 
   1  -3   1      539.81      518.09      9.32 o 
   2  -3   1      150.70      174.18      6.72 o 
   3  -3   1     1368.59     1263.92     15.54 o 
   4  -3   1     1437.14     1514.70     17.32 o 
   5  -3   1     1017.64      962.74     21.09 o 
   6  -3   1      420.22      464.04     23.08 o 
   7  -3   1        0.04        2.06      5.04 o 
   8  -3   1        8.95        7.37      3.39 o 
   9  -3   1        0.09       -4.91     27.15 o 
  10  -3   1      145.60      101.58     29.66 o 
  11  -3   1       31.96       39.46     29.65 o 
  12  -3   1        9.46       -4.60     33.44 o 
  13  -3   1        0.51      -14.95     34.42 o 
 -13  -2   1        2.06       12.85     29.35 o 
 -12  -2   1      192.89      259.84     28.08 o 
 -11  -2   1        8.45        8.69     15.92 o 
 -10  -2   1       16.92        9.88     15.17 o 
  -9  -2   1        8.43       10.41     13.02 o 
  -8  -2   1       13.10        9.02     12.31 o 
  -7  -2   1      172.86      196.31     14.24 o 
  -6  -2   1      570.59      515.31     17.26 o 
  -5  -2   1     1775.68     1734.70     25.27 o 
  -4  -2   1       24.05       19.69      5.88 o 
  -3  -2   1      355.61      327.95      8.45 o 
  -2  -2   1    37663.08    36978.86     80.19 o 
  -1  -2   1     7643.19     7441.84     34.53 o 
   0  -2   1     1015.29      984.24      9.10 o 
   1  -2   1     6094.13     5872.82     22.18 o 
   2  -2   1     1117.02     1077.14      9.97 o 
   3  -2   1     5559.48     5352.68     26.71 o 
   4  -2   1     1809.39     1648.16     18.43 o 
   5  -2   1       14.01       32.07     21.01 o 
   6  -2   1        0.27       13.72     20.10 o 
   7  -2   1      542.04      554.58     38.26 o 
   8  -2   1      282.10      338.56     35.84 o 
   9  -2   1       80.98       66.66     26.77 o 
  10  -2   1      248.73      253.26     37.99 o 
  11  -2   1       53.87       50.99     31.88 o 
  12  -2   1       28.98       13.90     28.33 o 
  13  -2   1        0.04       -1.31     30.01 o 
 -13  -1   1       78.95       94.08     35.78 o 
 -12  -1   1        0.01       -1.21     27.25 o 
 -11  -1   1       46.36       59.78     15.61 o 
 -10  -1   1       35.44       32.29     16.01 o 
  -9  -1   1       20.54       27.00     15.89 o 
  -8  -1   1       15.61        5.78      8.29 o 
  -7  -1   1       25.89       26.47      7.96 o 
  -6  -1   1      285.12      275.57     12.61 o 
  -5  -1   1      627.63      545.90     15.11 o 
  -4  -1   1      166.16      173.13      7.27 o 
  -3  -1   1      344.25      354.40      7.93 o 
  -2  -1   1     7603.52     7167.87     21.12 o 
   2  -1   1        8.61       11.45      6.93 o 
   3  -1   1     1961.41     2106.84     20.01 o 
   4  -1   1     1182.85     1196.81     24.28 o 
   5  -1   1      274.28      268.43     27.36 o 
   6  -1   1      175.81      252.81     29.38 o 
   7  -1   1      376.77      339.59     33.67 o 
   8  -1   1      247.57      273.45     33.83 o 
   9  -1   1       49.27       45.47     20.15 o 
  10  -1   1       62.81       40.69     30.14 o 
  11  -1   1        0.01       -4.37     30.79 o 
  12  -1   1       52.32       50.75     34.90 o 
  13  -1   1        9.03       14.73     32.74 o 
 -13   0   1       23.47       21.32     30.39 o 
 -12   0   1        1.63       17.85     29.74 o 
 -11   0   1       32.09       41.73     29.18 o 
 -10   0   1      295.00      325.42     23.62 o 
  -9   0   1       70.98       76.99     14.92 o 
  -8   0   1       11.03        8.18      7.19 o 
  -7   0   1       19.60       22.67      7.41 o 
  -6   0   1      841.06      826.91     15.52 o 
  -5   0   1       51.06       67.97      7.42 o 
  -4   0   1      746.89      720.82     11.01 o 
  -3   0   1     2047.98     1997.15     14.67 o 
  -2   0   1      530.12      472.28      8.62 o 
   2   0   1     5597.63     5498.19     24.89 o 
   3   0   1     2773.06     2563.15     18.62 o 
   4   0   1      100.09       92.14      6.86 o 
   5   0   1      460.89      471.13     21.36 o 
   6   0   1       25.36       27.31     12.03 o 
   7   0   1        8.41       28.29     25.23 o 
   8   0   1      207.62      177.96     32.43 o 
   9   0   1       40.95       19.58     29.54 o 
  10   0   1       27.56       53.41     32.27 o 
  11   0   1       60.43       55.08     22.24 o 
  12   0   1        6.71       18.90     28.64 o 
  13   0   1        0.99       12.88     35.45 o 
 -13   1   1       40.13       42.68     29.34 o 
 -12   1   1        4.49       10.88     28.67 o 
 -11   1   1      108.24       91.37     31.48 o 
 -10   1   1       21.90       28.02     16.91 o 
  -9   1   1       82.86       67.02     18.22 o 
  -8   1   1      145.11      130.80      9.72 o 
  -7   1   1      918.99      878.41     23.05 o 
  -6   1   1      376.72      403.55     10.50 o 
  -5   1   1      246.88      226.36      7.66 o 
  -4   1   1     3607.14     3541.75     24.84 o 
  -3   1   1      123.68      115.65      6.92 o 
  -2   1   1      623.03      640.29      8.46 o 
   1   1   1     3935.15     3642.09     17.62 o 
   2   1   1     1593.59     1442.80     13.70 o 
   3   1   1      970.32      951.48     10.92 o 
   4   1   1     3823.60     3748.22     26.94 o 
   5   1   1      278.22      307.03     18.85 o 
   6   1   1        0.17        2.64     10.22 o 
   7   1   1        2.44        5.43     11.43 o 
   8   1   1      179.21      196.71     36.12 o 
   9   1   1       12.39        8.70     29.81 o 
  10   1   1       14.11       20.09     32.27 o 
  11   1   1        0.06      -31.10     34.01 o 
  12   1   1        0.03       10.93     22.18 o 
 -13   2   1        8.03        1.92     32.29 o 
 -12   2   1        6.88       -5.89     28.32 o 
 -11   2   1       17.11        9.54     28.30 o 
 -10   2   1      241.66      220.91     34.49 o 
  -9   2   1       77.56       64.06     18.44 o 
  -8   2   1        5.02       14.12     15.67 o 
  -7   2   1      330.01      347.61     21.01 o 
  -6   2   1      112.91       92.55     12.70 o 
  -5   2   1      563.49      612.30     18.10 o 
  -4   2   1      191.13      197.53      8.14 o 
  -3   2   1      105.15      110.16      6.43 o 
  -2   2   1     4243.96     4026.55     27.36 o 
  -1   2   1     4793.75     4677.90     27.44 o 
   0   2   1       39.23       44.62      3.63 o 
   1   2   1     8800.30     8917.58     58.31 o 
   2   2   1    10210.02     9901.68     39.14 o 
   3   2   1      185.62      185.74      7.85 o 
   4   2   1      910.26      880.87     11.86 o 
   5   2   1      150.51      145.80     13.67 o 
   6   2   1      105.83      125.40     13.68 o 
   7   2   1        1.31        1.01     10.63 o 
   8   2   1       61.08       58.11     20.23 o 
   9   2   1      311.76      331.24     42.43 o 
  10   2   1      108.84      105.61     34.79 o 
  11   2   1      425.61      434.24     45.36 o 
  12   2   1       48.32       45.36     32.03 o 
 -13   3   1       22.19        9.30     28.44 o 
 -12   3   1       17.45       20.88     30.85 o 
 -11   3   1       67.27       45.45     30.76 o 
 -10   3   1        0.76       -0.20     25.78 o 
  -9   3   1        3.96      -16.37     26.72 o 
  -8   3   1       29.28       34.83     25.58 o 
  -7   3   1       25.37       29.92     15.77 o 
  -6   3   1       82.45       94.82     29.22 o 
  -5   3   1     1868.74     1821.68     34.82 o 
  -4   3   1      275.03      292.72     13.05 o 
  -3   3   1      239.90      237.71      7.55 o 
  -2   3   1     1183.15     1145.87     13.99 o 
  -1   3   1      857.22      831.38     10.29 o 
   0   3   1    18636.90    18075.39    166.35 o 
   1   3   1     3088.68     3262.46     27.54 o 
   2   3   1       53.64       54.42      5.54 o 
   3   3   1      107.51      119.76      7.82 o 
   4   3   1      221.09      212.83     11.35 o 
   5   3   1     2557.40     2394.54     30.14 o 
   6   3   1       62.10       54.31      9.63 o 
   7   3   1      470.78      465.79     18.54 o 
   8   3   1      270.86      322.72     22.96 o 
   9   3   1       10.71       37.42     34.09 o 
  10   3   1       51.34       52.11     33.31 o 
  11   3   1        2.03        2.31     35.31 o 
  12   3   1        5.78        6.85     33.01 o 
 -13   4   1        5.00       10.15     32.24 o 
 -12   4   1       13.08       12.42     32.00 o 
 -11   4   1       46.64       31.23     30.23 o 
 -10   4   1      117.30      106.07     30.79 o 
  -9   4   1       43.32       29.08     27.46 o 
  -8   4   1       99.54       83.33     25.28 o 
  -7   4   1       55.57       47.23     21.54 o 
  -6   4   1      388.04      371.52     30.09 o 
  -5   4   1     1122.66     1316.91     44.34 o 
  -4   4   1      178.63      159.00      7.28 o 
  -3   4   1     2966.18     3177.99     23.00 o 
  -2   4   1       44.83       30.86      6.17 o 
  -1   4   1      228.22      232.93      6.96 o 
   0   4   1     1652.74     1668.32     19.37 o 
   1   4   1      325.97      318.42      6.15 o 
   2   4   1      117.77      113.37      7.26 o 
   3   4   1     5737.76     5712.32     47.85 o 
   4   4   1       84.90      104.39      9.86 o 
   5   4   1     1017.33     1064.34     25.33 o 
   6   4   1     1190.47     1203.80     21.41 o 
   7   4   1      104.25      104.95     10.82 o 
   8   4   1       29.60       25.96      9.71 o 
   9   4   1       17.21       13.94     32.20 o 
  10   4   1        0.05       -0.98     33.11 o 
  11   4   1        0.03      -33.65     37.43 o 
  12   4   1        0.86      -10.17     33.47 o 
 -13   5   1       15.32       -2.75     33.00 o 
 -12   5   1       11.26       -3.68     26.94 o 
 -11   5   1       10.14       -8.21     31.13 o 
 -10   5   1        0.95      -17.28     29.68 o 
  -9   5   1       40.67       44.12     26.29 o 
  -8   5   1        6.37       14.64     23.94 o 
  -7   5   1      134.94      134.98     27.45 o 
  -6   5   1       96.29      119.69     22.96 o 
  -5   5   1      828.84      781.78     25.72 o 
  -4   5   1      116.66      114.28      7.78 o 
  -3   5   1     3259.31     3332.28     28.97 o 
  -2   5   1      399.73      391.56     11.83 o 
  -1   5   1        1.90       12.61      4.98 o 
   0   5   1     2957.36     3067.61     28.10 o 
   1   5   1       37.07       31.05      4.09 o 
   2   5   1     3471.02     3387.45     26.65 o 
   3   5   1        0.49        5.58      7.44 o 
   4   5   1       15.54        2.91      9.35 o 
   5   5   1      543.14      555.72     17.60 o 
   6   5   1      120.75      122.84     25.53 o 
   7   5   1       41.83       48.93     14.30 o 
   8   5   1        7.58        5.69     32.34 o 
   9   5   1        3.87        5.57     33.88 o 
  10   5   1       15.72       27.69     35.34 o 
  11   5   1        1.21       11.23     35.67 o 
  12   5   1       24.59       21.44     39.95 o 
 -12   6   1      201.52      249.97     42.46 o 
 -11   6   1       18.88       28.75     31.33 o 
 -10   6   1       22.25       26.23     31.14 o 
  -9   6   1       20.61       29.82     27.77 o 
  -8   6   1      143.54      125.47     31.17 o 
  -7   6   1        0.31       16.77     24.26 o 
  -6   6   1       79.52       82.53     23.51 o 
  -5   6   1       54.78       61.10      7.61 o 
  -4   6   1        4.55       16.24      8.66 o 
  -3   6   1      238.04      225.15     12.73 o 
  -2   6   1       15.03       13.84      7.13 o 
  -1   6   1     4015.83     4061.81     68.68 o 
   0   6   1     3732.77     3643.76     77.51 o 
   1   6   1     2071.06     1938.37     54.42 o 
   2   6   1      107.21      124.99      7.83 o 
   3   6   1      241.20      234.20     15.51 o 
   4   6   1     1006.96     1006.12     19.28 o 
   5   6   1        0.03        8.33     10.88 o 
   6   6   1       10.50       14.56     15.75 o 
   7   6   1       42.76       45.97     16.50 o 
   8   6   1       22.60       24.06     17.38 o 
   9   6   1       73.59      113.51     23.99 o 
  10   6   1        9.84       30.90     22.12 o 
  11   6   1       49.31       64.96     24.57 o 
 -12   7   1        0.40       12.16     28.12 o 
 -11   7   1       40.93       52.60     29.96 o 
 -10   7   1      324.16      343.96     42.74 o 
  -9   7   1      378.61      459.29     44.19 o 
  -8   7   1        4.88       14.44     25.38 o 
  -7   7   1        2.62       11.64     22.57 o 
  -6   7   1        8.57        5.11      5.95 o 
  -5   7   1      530.80      518.50     17.42 o 
  -4   7   1      728.63      720.76     21.12 o 
  -3   7   1      635.41      675.44     20.33 o 
  -2   7   1      278.44      304.77     13.37 o 
  -1   7   1        0.10       -2.85      4.90 o 
   0   7   1     2283.58     2216.07     44.55 o 
   1   7   1      224.17      213.94     10.08 o 
   2   7   1      690.59      648.10     13.12 o 
   3   7   1       21.77       18.33      7.33 o 
   4   7   1        5.89       18.20      8.83 o 
   5   7   1        0.08        0.92      9.86 o 
   6   7   1       43.43       56.66     19.86 o 
   7   7   1       44.72       42.59     16.83 o 
   8   7   1        8.00       13.58     17.61 o 
   9   7   1        2.80       -6.83     18.11 o 
  10   7   1       19.02       24.07     36.35 o 
  11   7   1       17.59       16.64     35.98 o 
 -12   8   1        0.91        1.74     33.39 o 
 -11   8   1        3.57       -9.81     33.78 o 
 -10   8   1       20.56       48.73     34.22 o 
  -9   8   1        6.83       11.29     29.99 o 
  -8   8   1      260.78      249.48     34.31 o 
  -7   8   1        7.39       -1.27     25.28 o 
  -6   8   1        5.54        9.26     22.95 o 
  -5   8   1      121.21      128.13     12.28 o 
  -4   8   1      190.03      212.13     29.28 o 
  -3   8   1      117.16      100.32     17.33 o 
  -2   8   1      436.66      468.88     24.59 o 
  -1   8   1        7.07       10.19      5.17 o 
   0   8   1      871.53      787.40     30.56 o 
   1   8   1       51.42       50.41      5.88 o 
   2   8   1      408.45      409.66     13.03 o 
   3   8   1       29.04       28.16      7.55 o 
   4   8   1        3.09       13.38      9.67 o 
   5   8   1      125.60      137.46     16.65 o 
   6   8   1       84.43       94.86     16.90 o 
   7   8   1       36.52       49.94     19.32 o 
   8   8   1       13.22       13.57     16.03 o 
   9   8   1       29.62       54.45     25.18 o 
  10   8   1       21.70       57.24     36.93 o 
 -11   9   1       11.34        0.03     29.61 o 
 -10   9   1        5.22       -6.61     29.21 o 
  -9   9   1      160.25      171.82     34.56 o 
  -8   9   1       14.72       35.78     27.29 o 
  -7   9   1       53.18       55.59     27.58 o 
  -6   9   1       83.35       80.70     26.21 o 
  -5   9   1       19.77       22.46     24.44 o 
  -4   9   1      259.59      294.13     32.78 o 
  -3   9   1       74.73       69.06     11.27 o 
  -2   9   1      203.97      230.15     22.76 o 
  -1   9   1        2.12        7.62      5.01 o 
   0   9   1      451.65      403.01     18.57 o 
   1   9   1      261.57      245.19     19.25 o 
   2   9   1        1.64        2.37      5.30 o 
   3   9   1      725.64      704.92     15.81 o 
   4   9   1      938.35     1014.36     49.55 o 
   5   9   1      282.86      281.95     18.02 o 
   6   9   1      430.38      413.17     29.76 o 
   7   9   1        0.06       -0.56     25.63 o 
   8   9   1        3.46        2.88     26.42 o 
   9   9   1        0.01       -1.57     26.45 o 
  10   9   1       48.75       51.14     25.99 o 
 -11  10   1       21.52        9.53     35.33 o 
 -10  10   1        4.06       31.03     33.36 o 
  -9  10   1       81.73       67.16     33.83 o 
  -8  10   1       38.82       32.02     31.45 o 
  -7  10   1       10.13        5.29     25.11 o 
  -6  10   1        5.96        4.23     25.42 o 
  -5  10   1        1.73      -10.29     26.81 o 
  -4  10   1      219.04      193.00     32.13 o 
  -3  10   1        1.09        5.97     24.88 o 
  -2  10   1        0.64        3.38      7.64 o 
  -1  10   1     1028.97      895.59     72.62 o 
   0  10   1        0.61        2.75     11.88 o 
   1  10   1     1957.15     1879.87    144.37 o 
   2  10   1     1384.88     1352.93     60.76 o 
   3  10   1      600.16      562.10     46.95 o 
   4  10   1      324.45      342.56     17.43 o 
   5  10   1       40.80       26.88     25.53 o 
   6  10   1      211.98      257.49     35.69 o 
   7  10   1        4.23        8.42     26.23 o 
   8  10   1        4.56       -1.51     26.49 o 
   9  10   1        1.74       13.40     26.59 o 
 -10  11   1       46.61       66.55     34.65 o 
  -9  11   1        5.17        4.66     29.04 o 
  -8  11   1       31.50       44.75     26.78 o 
  -7  11   1      129.24      141.32     33.81 o 
  -6  11   1       10.42       16.27     26.54 o 
  -5  11   1      364.89      372.83     39.93 o 
  -4  11   1      183.39      153.14     32.01 o 
  -3  11   1      547.15      578.08     43.90 o 
  -2  11   1      585.16      539.04     42.48 o 
  -1  11   1       35.27       50.20     28.70 o 
   0  11   1       15.50       31.49     27.22 o 
   1  11   1      640.21      653.20     45.06 o 
   2  11   1       33.21       36.54     33.85 o 
   3  11   1      915.92      933.15     56.50 o 
   4  11   1        1.70       10.45     23.73 o 
   5  11   1        2.70      -11.41     26.88 o 
   6  11   1        1.35       15.00     27.69 o 
   7  11   1        0.94       -0.50     25.86 o 
   8  11   1        0.03        3.51     28.11 o 
  -9  12   1       25.65       20.91     34.13 o 
  -8  12   1       61.72       54.43     32.12 o 
  -7  12   1       45.34       24.84     31.17 o 
  -6  12   1       79.99       66.74     31.90 o 
  -5  12   1        0.00        8.09     25.95 o 
  -4  12   1      110.05       62.54     28.34 o 
  -3  12   1      172.45      174.69     31.19 o 
  -2  12   1       15.01        6.17     23.87 o 
  -1  12   1        5.42       -0.44     28.40 o 
   0  12   1       63.34       46.80     27.16 o 
   1  12   1      113.79      153.92     32.32 o 
   2  12   1        0.18      -11.98     30.04 o 
   3  12   1        9.66       34.07     33.77 o 
   4  12   1       70.06       76.38     26.04 o 
   5  12   1       36.04       34.51     25.91 o 
   6  12   1       12.72        3.56     28.45 o 
   7  12   1        1.27       13.69     26.07 o 
  -9  13   1        2.91       19.60     35.71 o 
  -8  13   1        3.63        0.55     33.77 o 
  -7  13   1        4.42        7.50     29.56 o 
  -6  13   1        3.23        8.33     30.70 o 
  -5  13   1       10.89       10.52     29.31 o 
  -4  13   1      133.49      101.02     32.90 o 
  -3  13   1       30.18       17.74     28.83 o 
  -2  13   1        3.87        9.86     28.37 o 
  -1  13   1        0.43        1.79     27.69 o 
   0  13   1      111.98       83.96     29.92 o 
   1  13   1       70.21       79.86     21.84 o 
   2  13   1      144.41      104.16     33.28 o 
   3  13   1       14.04       14.96     30.28 o 
   4  13   1       10.78       48.08     26.70 o 
   5  13   1        9.98       42.65     27.89 o 
   6  13   1       61.60       55.38     26.65 o 
  -7  14   1        3.72        3.76     29.74 o 
  -6  14   1       38.35       52.21     34.39 o 
  -5  14   1        2.41      -15.98     31.07 o 
  -4  14   1       10.96       23.48     28.59 o 
  -3  14   1        7.80       -3.83     28.21 o 
  -2  14   1       23.53       14.75     31.06 o 
  -1  14   1      111.51      159.35     35.61 o 
   0  14   1       61.27       83.98     33.83 o 
   1  14   1      401.64      441.36     33.27 o 
   2  14   1        0.20       18.71     30.40 o 
   3  14   1       15.46       26.88     34.81 o 
   4  14   1       17.07       42.09     27.13 o 
   5  14   1       20.12       43.24     30.93 o 
  -6  15   1        0.25       13.95     33.12 o 
  -5  15   1        1.75       -6.50     32.51 o 
  -4  15   1      159.08      134.84     35.57 o 
  -3  15   1       31.40       -4.69     32.33 o 
  -2  15   1      159.48      215.16     38.67 o 
  -1  15   1        0.06        4.49     29.36 o 
   0  15   1      107.92      114.52     32.15 o 
   1  15   1       19.22       20.99     22.42 o 
   2  15   1      143.81      178.27     40.27 o 
   3  15   1       20.24        9.67     36.78 o 
   4  15   1        5.16       32.00     30.10 o 
  -3  16   1       50.51       29.72     28.00 o 
  -2  16   1       18.44       40.45     29.79 o 
  -1  16   1       33.39       58.29     30.95 o 
   0  16   1        3.71       24.36     24.51 o 
   1  16   1       73.57       50.44     36.30 o 
  -3 -16   2       32.17       81.13     26.41 o 
  -2 -16   2       12.19       -7.51     34.08 o 
  -1 -16   2        5.36        6.11     27.53 o 
   0 -16   2       37.60       48.18     27.82 o 
   1 -16   2        0.09        3.70     27.30 o 
   2 -16   2       42.82       33.36     32.71 o 
   3 -16   2        5.98      -14.65     30.98 o 
   4 -16   2        0.40        3.12     28.09 o 
  -5 -15   2       11.22       18.27     25.37 o 
  -4 -15   2        8.95       28.55     26.28 o 
  -3 -15   2      129.36      129.97     28.71 o 
  -2 -15   2       15.84       19.68     19.14 o 
  -1 -15   2       18.08       38.88     28.17 o 
   0 -15   2       43.78       62.88     30.24 o 
   1 -15   2       35.52       26.97     30.53 o 
   2 -15   2       51.97       40.24     27.39 o 
   3 -15   2       56.40       84.04     33.36 o 
   4 -15   2        2.80       17.61     28.58 o 
   5 -15   2        0.43       -0.73     31.44 o 
   6 -15   2        5.28       23.32     31.96 o 
  -6 -14   2       29.68       62.66     26.94 o 
  -5 -14   2       20.65       33.70     24.89 o 
  -4 -14   2        8.15       29.85     23.91 o 
  -3 -14   2        6.84       20.16     28.55 o 
  -2 -14   2        7.30       19.89     19.91 o 
  -1 -14   2        2.02      -10.38     26.16 o 
   0 -14   2       19.17       27.91     27.32 o 
   1 -14   2      130.55      117.81     28.54 o 
   2 -14   2        5.32       23.05     25.44 o 
   3 -14   2       27.76       28.65     28.45 o 
   4 -14   2       75.82       86.70     31.62 o 
   5 -14   2        0.01        7.04     29.55 o 
   6 -14   2      101.24       94.58     34.21 o 
   7 -14   2       18.12        9.91     28.44 o 
  -8 -13   2       10.34        7.11     28.42 o 
  -7 -13   2        8.47       10.16     27.13 o 
  -6 -13   2        0.25       12.35     25.84 o 
  -5 -13   2        0.29        9.50     24.68 o 
  -4 -13   2      254.00      277.94     30.33 o 
  -3 -13   2       94.63       78.57     30.17 o 
  -2 -13   2        1.59       -1.19     18.35 o 
  -1 -13   2        0.20      -21.46     25.31 o 
   0 -13   2        7.09        2.88     26.31 o 
   1 -13   2      332.92      376.09     38.85 o 
   2 -13   2        6.10        2.08     24.93 o 
   3 -13   2      320.40      335.46     39.28 o 
   4 -13   2       52.80       61.42     29.60 o 
   5 -13   2       25.71       14.98     26.47 o 
   6 -13   2       16.39       21.19     26.78 o 
   7 -13   2      100.47       85.81     34.20 o 
   8 -13   2        0.12      -14.29     32.89 o 
  -9 -12   2       22.81       31.81     27.93 o 
  -8 -12   2       30.44       35.23     26.03 o 
  -7 -12   2        0.15        6.76     26.28 o 
  -6 -12   2        8.88       -2.00     25.04 o 
  -5 -12   2       61.39       87.33     24.74 o 
  -4 -12   2      336.98      398.25     31.92 o 
  -3 -12   2      208.04      205.97     35.23 o 
  -2 -12   2      613.46      606.75     41.55 o 
  -1 -12   2      153.66      126.30     27.29 o 
   0 -12   2      259.26      203.45     29.62 o 
   1 -12   2       16.87        7.29     23.04 o 
   2 -12   2      131.86      145.60     27.93 o 
   3 -12   2       21.46       28.48     24.77 o 
   4 -12   2      214.25      170.33     29.82 o 
   5 -12   2        0.02      -11.67     27.30 o 
   6 -12   2      156.29      150.80     34.46 o 
   7 -12   2        4.62        5.52     26.73 o 
   8 -12   2        0.30       21.51     26.15 o 
   9 -12   2       15.39       30.00     34.00 o 
  -9 -11   2       26.20       28.18     27.26 o 
  -8 -11   2       11.46       -2.61     25.00 o 
  -7 -11   2        0.15       11.21     25.18 o 
  -6 -11   2        2.34        3.55     14.77 o 
  -5 -11   2      107.64      115.47     15.82 o 
  -4 -11   2        9.40        4.20     11.89 o 
  -3 -11   2       47.81       58.33     29.20 o 
  -2 -11   2        1.49       -1.16     23.55 o 
  -1 -11   2      662.80      548.11     38.57 o 
   0 -11   2      195.68      212.29     30.72 o 
   1 -11   2        7.82       11.44     20.21 o 
   2 -11   2        3.73        7.84     21.50 o 
   3 -11   2        9.09        4.28     25.39 o 
   4 -11   2       86.59       98.20     27.93 o 
   5 -11   2       25.65       65.98     29.47 o 
   6 -11   2       20.21       -2.51     29.32 o 
   7 -11   2        0.22       -7.07     25.79 o 
   8 -11   2      155.84      151.27     35.78 o 
   9 -11   2       14.33       36.68     28.59 o 
  10 -11   2        1.65        5.01     28.15 o 
 -10 -10   2        1.37      -12.54     24.12 o 
  -9 -10   2        0.78       -4.00     16.85 o 
  -8 -10   2       14.41       -0.69     15.92 o 
  -7 -10   2      146.90      109.49     17.64 o 
  -6 -10   2      388.92      413.27     22.53 o 
  -5 -10   2       72.93       92.22     15.30 o 
  -4 -10   2       49.10       45.74     14.36 o 
  -3 -10   2       20.47       24.12     25.98 o 
  -2 -10   2       13.44       14.51     21.22 o 
  -1 -10   2        0.46        1.31      4.08 o 
   0 -10   2      419.77      405.83     14.45 o 
   1 -10   2       84.97       99.54     22.22 o 
   2 -10   2       47.67       58.72     23.73 o 
   3 -10   2       20.92       11.45     22.64 o 
   4 -10   2      238.03      278.65     32.37 o 
   5 -10   2      191.95      184.10     33.13 o 
   6 -10   2      711.39      696.46     48.98 o 
   7 -10   2       21.24       14.23     25.33 o 
   8 -10   2       39.49       39.91     31.37 o 
   9 -10   2       20.25       -4.71     28.28 o 
  10 -10   2        2.13       -0.79     32.71 o 
 -11  -9   2       30.78       45.67     35.06 o 
 -10  -9   2        0.06        0.19     21.14 o 
  -9  -9   2        8.19       23.61     17.69 o 
  -8  -9   2        0.75        4.82     16.41 o 
  -7  -9   2        0.09        0.94     15.46 o 
  -6  -9   2       10.20       13.52     14.90 o 
  -5  -9   2      172.78      168.18      9.13 o 
  -4  -9   2      244.71      240.29     15.90 o 
  -3  -9   2     1201.11     1189.04     47.47 o 
  -2  -9   2       22.08       22.28     18.27 o 
  -1  -9   2      179.81      164.17      8.52 o 
   0  -9   2      409.48      426.58     14.02 o 
   1  -9   2     1963.49     2153.36     59.40 o 
   2  -9   2      221.93      226.09     28.67 o 
   3  -9   2        8.51        5.47     22.24 o 
   4  -9   2        1.84        0.48     23.86 o 
   5  -9   2      154.55      118.71     26.69 o 
   6  -9   2      226.34      239.28     32.46 o 
   7  -9   2       27.75        7.58     26.61 o 
   8  -9   2       15.33        0.32     29.35 o 
   9  -9   2        7.97        5.56     30.08 o 
  10  -9   2        0.10      -11.35     32.52 o 
  11  -9   2       87.72      109.73     40.61 o 
 -11  -8   2        9.20        0.17     31.25 o 
 -10  -8   2       14.28       27.01     21.18 o 
  -9  -8   2       11.97       11.92     17.20 o 
  -8  -8   2       55.27       74.00     13.55 o 
  -7  -8   2       37.30       34.84     11.82 o 
  -6  -8   2       35.48       40.31     10.42 o 
  -5  -8   2        4.06        6.70      7.84 o 
  -4  -8   2      361.33      335.53     16.82 o 
  -3  -8   2        1.40        3.64     17.22 o 
  -2  -8   2     1052.09      984.06     37.85 o 
  -1  -8   2      147.72      135.00      5.98 o 
   0  -8   2      453.06      450.26     28.29 o 
   1  -8   2       37.73       63.99     19.84 o 
   2  -8   2        1.22       -2.48     17.83 o 
   3  -8   2      406.02      438.31     32.33 o 
   4  -8   2       81.44       93.27     23.13 o 
   5  -8   2      245.79      241.03     15.71 o 
   6  -8   2      832.53      897.88     50.40 o 
   7  -8   2      619.66      588.49     46.33 o 
   8  -8   2      190.00      213.56     33.42 o 
   9  -8   2       38.79       16.91     29.69 o 
  10  -8   2        1.52       17.89     28.40 o 
  11  -8   2        3.58       -0.29     30.04 o 
 -12  -7   2        4.48      -11.52     33.77 o 
 -11  -7   2       14.75        1.76     21.63 o 
 -10  -7   2       17.83       21.83     19.74 o 
  -9  -7   2        9.12       12.52     19.40 o 
  -8  -7   2      143.53      145.36     18.44 o 
  -7  -7   2      575.60      587.90     31.88 o 
  -6  -7   2      101.35       90.98     15.85 o 
  -5  -7   2       19.94       25.91      9.65 o 
  -4  -7   2      336.92      331.46     10.45 o 
  -3  -7   2      901.86      823.71     28.26 o 
  -2  -7   2      128.32      167.22     19.34 o 
  -1  -7   2       62.51       51.96     17.01 o 
   0  -7   2     2407.49     2617.25     54.00 o 
   1  -7   2        7.68        0.27     12.40 o 
   2  -7   2      452.07      479.47     19.50 o 
   3  -7   2      833.95      867.09     33.61 o 
   4  -7   2       56.38       36.27      8.15 o 
   5  -7   2     1296.90     1312.62     20.62 o 
   6  -7   2      275.43      333.89     35.84 o 
   7  -7   2      253.59      278.38     36.06 o 
   8  -7   2        3.61       29.71     29.58 o 
   9  -7   2      195.84      226.17     34.40 o 
  10  -7   2        8.89        2.04     27.60 o 
  11  -7   2        0.07       -5.05     31.14 o 
  12  -7   2        8.72        9.53     33.78 o 
 -12  -6   2        4.60       -8.19     31.81 o 
 -11  -6   2        0.04       -3.91     20.63 o 
 -10  -6   2        2.82       -8.71     20.24 o 
  -9  -6   2       91.30       86.27     20.15 o 
  -8  -6   2      107.45      108.00     17.79 o 
  -7  -6   2      226.16      229.40     19.23 o 
  -6  -6   2       99.98      114.80     15.80 o 
  -5  -6   2      289.31      288.88     17.28 o 
  -4  -6   2      431.72      423.59     15.91 o 
  -3  -6   2      154.16      157.77      8.69 o 
  -2  -6   2     1268.20     1346.91     24.93 o 
  -1  -6   2     2718.77     2661.83     29.00 o 
   0  -6   2     1661.74     1691.04     27.53 o 
   1  -6   2     4436.12     4516.90     37.91 o 
   2  -6   2     1141.09     1158.96     20.05 o 
   3  -6   2       21.86       34.20      7.92 o 
   4  -6   2      483.01      411.98     20.68 o 
   5  -6   2        2.21        0.07      6.15 o 
   6  -6   2      265.94      253.95     11.90 o 
   7  -6   2       93.89       80.18      6.59 o 
   8  -6   2       21.52       21.77     25.29 o 
   9  -6   2       13.03       18.68     29.48 o 
  10  -6   2       95.96       61.92     28.30 o 
  11  -6   2        1.86       -9.77     34.75 o 
  12  -6   2       10.74      -16.63     34.96 o 
 -12  -5   2        3.00       -3.94     28.61 o 
 -11  -5   2        0.32      -12.71     20.73 o 
 -10  -5   2        1.54       10.23     20.70 o 
  -9  -5   2       52.33       65.95     19.83 o 
  -8  -5   2       27.38       52.78     19.38 o 
  -7  -5   2       47.74       42.42     15.76 o 
  -6  -5   2      543.29      500.40     20.62 o 
  -5  -5   2      276.89      316.47     16.94 o 
  -4  -5   2      166.78      153.82      8.78 o 
  -3  -5   2      698.68      710.21     19.41 o 
  -2  -5   2      569.91      590.64     12.14 o 
  -1  -5   2     1843.31     1749.41     24.07 o 
   0  -5   2       23.68       18.74      6.29 o 
   1  -5   2      973.66     1011.37     15.37 o 
   2  -5   2       95.31       70.69      8.04 o 
   3  -5   2      318.46      297.49     10.69 o 
   4  -5   2      123.70       97.54      7.62 o 
   5  -5   2        3.24        2.69      7.42 o 
   6  -5   2       27.64       27.37      7.26 o 
   7  -5   2      182.40      193.29      9.24 o 
   8  -5   2       21.53       27.29     26.40 o 
   9  -5   2      124.58      105.75     33.60 o 
  10  -5   2        2.38       -2.70     29.22 o 
  11  -5   2       75.13      118.19     37.28 o 
  12  -5   2        2.75        7.05     34.94 o 
 -13  -4   2       12.56       20.41     22.06 o 
 -12  -4   2       17.14        6.38     29.10 o 
 -11  -4   2       20.07       32.54     21.59 o 
 -10  -4   2        9.27        6.67     12.80 o 
  -9  -4   2        0.12       -3.31     20.27 o 
  -8  -4   2      254.43      254.40     25.76 o 
  -7  -4   2      285.84      281.87     21.95 o 
  -6  -4   2       96.60      100.84     14.87 o 
  -5  -4   2      138.24      121.05     13.66 o 
  -4  -4   2     4498.15     4546.71     45.60 o 
  -3  -4   2       63.60       66.62      6.35 o 
  -2  -4   2     1279.87     1228.93     14.02 o 
  -1  -4   2       37.07       37.14      5.97 o 
   0  -4   2     1910.81     2002.91     18.20 o 
   1  -4   2      410.12      369.35      9.58 o 
   2  -4   2       37.83       32.81      6.33 o 
   3  -4   2       24.65       29.54      6.20 o 
   4  -4   2       24.70       35.50      8.90 o 
   5  -4   2       47.83       32.75      8.25 o 
   6  -4   2       41.04       43.41      7.98 o 
   7  -4   2       11.13       11.93      6.61 o 
   8  -4   2       46.40       49.95     10.14 o 
   9  -4   2       95.04       79.70     31.16 o 
  10  -4   2       17.73       16.66     31.28 o 
  11  -4   2        1.75       -2.40     31.03 o 
  12  -4   2        0.49        2.66     31.96 o 
 -13  -3   2       96.18       76.37     31.28 o 
 -12  -3   2        6.83       32.86     20.90 o 
 -11  -3   2       47.22       39.73     14.97 o 
 -10  -3   2        4.51        4.77     13.88 o 
  -9  -3   2       50.84       51.70     13.90 o 
  -8  -3   2       43.41       37.87     18.76 o 
  -7  -3   2      789.40      819.25     39.36 o 
  -6  -3   2      460.20      440.20     21.35 o 
  -5  -3   2       19.75       10.92      7.18 o 
  -4  -3   2       77.04       57.35      7.33 o 
  -3  -3   2        3.34        0.10      5.85 o 
  -2  -3   2     6260.98     6031.49     25.31 o 
  -1  -3   2     2403.00     2440.65     16.51 o 
   0  -3   2      241.81      267.75      7.51 o 
   1  -3   2      656.90      674.77     10.88 o 
   2  -3   2      939.95      989.30     12.08 o 
   3  -3   2       56.82       54.12      8.00 o 
   4  -3   2       37.90       29.42      8.56 o 
   5  -3   2      214.21      183.05     11.56 o 
   6  -3   2      216.89      217.98     12.54 o 
   7  -3   2       78.37       81.02     10.06 o 
   8  -3   2      234.26      270.39     25.70 o 
   9  -3   2        0.85      -11.49     27.09 o 
  10  -3   2      129.66      186.38     38.03 o 
  11  -3   2       37.30       28.09     28.29 o 
  12  -3   2       12.94      -12.72     34.98 o 
 -13  -2   2        0.77       10.62     30.04 o 
 -12  -2   2       42.63       65.53     28.72 o 
 -11  -2   2        3.03        3.92     14.19 o 
 -10  -2   2       42.69       36.02     15.02 o 
  -9  -2   2        2.02       -3.18     13.64 o 
  -8  -2   2        3.32        7.32     16.16 o 
  -7  -2   2        1.49       -6.34     15.86 o 
  -6  -2   2      465.76      499.11     18.58 o 
  -5  -2   2      350.15      359.41     11.56 o 
  -4  -2   2      253.79      259.30      8.72 o 
  -3  -2   2      337.47      313.55      7.34 o 
  -2  -2   2       97.67       82.47      5.11 o 
  -1  -2   2      109.32      110.05      3.67 o 
   0  -2   2      388.77      378.63      6.74 o 
   1  -2   2      532.35      537.20      8.99 o 
   2  -2   2      812.81      857.53     16.13 o 
   3  -2   2     1667.33     1628.29     20.48 o 
   4  -2   2      739.54      716.70     21.00 o 
   5  -2   2      224.47      261.87     28.62 o 
   6  -2   2     1214.06     1256.17     49.78 o 
   7  -2   2      132.57      128.77     21.19 o 
   8  -2   2      179.77      171.70     23.20 o 
   9  -2   2      252.61      364.98     41.37 o 
  10  -2   2        9.11       36.15     30.70 o 
  11  -2   2        5.44      -11.15     28.90 o 
  12  -2   2       50.38       54.31     31.92 o 
 -13  -1   2       16.86       28.22     30.08 o 
 -12  -1   2        0.00        5.79     18.34 o 
 -11  -1   2        4.04       -2.45     17.12 o 
 -10  -1   2       80.14       98.69     15.89 o 
  -9  -1   2      307.33      334.08     23.26 o 
  -8  -1   2        0.17        1.79      8.33 o 
  -7  -1   2       67.06       80.31     10.39 o 
  -6  -1   2      168.88      153.25     10.87 o 
  -5  -1   2      676.32      697.62     16.52 o 
  -4  -1   2     1611.19     1507.38     13.82 o 
  -3  -1   2    15725.38    15454.51     66.61 o 
  -2  -1   2      494.29      497.52      6.65 o 
  -1  -1   2     3405.23     3442.72     22.42 o 
   0  -1   2       73.48       69.30      4.50 o 
   1  -1   2     9447.25     9315.96     59.27 o 
   2  -1   2    51047.20    48985.03    494.52 o 
   3  -1   2     5749.70     5859.57     37.95 o 
   4  -1   2     1521.82     1605.13     27.74 o 
   5  -1   2      259.28      270.96     12.57 o 
   6  -1   2      416.47      358.65     33.87 o 
   7  -1   2       45.73       39.64     28.05 o 
   8  -1   2       22.80       12.31     30.18 o 
   9  -1   2       68.23       79.70     33.38 o 
  10  -1   2        8.76        5.79     20.24 o 
  11  -1   2       25.71       29.94     32.27 o 
  12  -1   2        0.61       20.35     33.92 o 
 -13   0   2        2.16        3.68     29.30 o 
 -12   0   2      119.68      105.67     21.36 o 
 -11   0   2        2.57        1.53     17.59 o 
 -10   0   2       66.96       78.42     18.65 o 
  -9   0   2        0.00        4.99     13.90 o 
  -8   0   2      177.64      206.49     10.85 o 
  -7   0   2       54.34       35.30      7.75 o 
  -6   0   2      174.63      193.40      9.38 o 
  -5   0   2      458.25      438.70     10.80 o 
  -4   0   2     1858.33     1867.30     16.55 o 
  -3   0   2    40125.03    38687.19    169.51 o 
  -2   0   2     3133.85     3112.25     14.78 o 
  -1   0   2       53.97       42.67      3.90 o 
   1   0   2       38.88       41.31      5.15 o 
   2   0   2     9329.98     9251.21    107.21 o 
   3   0   2     5358.63     5289.97     28.92 o 
   4   0   2      723.22      750.46     15.50 o 
   5   0   2     1154.34     1093.12     44.66 o 
   6   0   2        2.41       -1.01     24.72 o 
   7   0   2       35.04        4.98     28.91 o 
   8   0   2      171.33      175.29     34.67 o 
   9   0   2      186.05      206.45     36.22 o 
  10   0   2       71.25       63.10     33.22 o 
  11   0   2        7.13        5.04     35.08 o 
  12   0   2        9.18        5.12     23.07 o 
 -13   1   2        9.33       11.15     28.84 o 
 -12   1   2        6.72        4.67     25.32 o 
 -11   1   2       14.49       20.13     18.52 o 
 -10   1   2       77.96       85.78     18.95 o 
  -9   1   2        0.43        3.05     14.31 o 
  -8   1   2      154.52      144.91      8.81 o 
  -7   1   2     2186.89     2247.41     34.78 o 
  -6   1   2        3.02        9.52      5.05 o 
  -5   1   2      569.01      562.81     11.52 o 
  -4   1   2     1955.17     1858.75     23.67 o 
  -3   1   2      634.51      654.22      8.69 o 
  -2   1   2     6087.97     6036.68     28.73 o 
  -1   1   2     4225.18     4128.65     66.71 o 
   0   1   2      172.59      158.66      5.65 o 
   1   1   2      436.04      419.20      9.61 o 
   2   1   2      483.72      491.51     13.73 o 
   3   1   2       15.58       13.34      6.91 o 
   4   1   2       99.81      125.29     15.52 o 
   5   1   2     1478.99     1518.52     52.14 o 
   6   1   2       86.60       82.52     29.52 o 
   7   1   2       58.25       48.88     31.87 o 
   8   1   2        7.11       -3.38     32.58 o 
   9   1   2       43.02       37.47     30.81 o 
  10   1   2       17.01       -2.72     28.71 o 
  11   1   2       69.84       46.15     32.27 o 
  12   1   2        2.98        3.15     34.89 o 
 -13   2   2        0.10        2.89     29.97 o 
 -12   2   2        7.12        0.23     26.82 o 
 -11   2   2       43.18       50.14     18.57 o 
 -10   2   2       15.97        2.03     16.97 o 
  -9   2   2      494.11      530.64     27.68 o 
  -8   2   2      751.47      730.32     32.57 o 
  -7   2   2       39.26       19.77     13.22 o 
  -6   2   2        1.72        0.07     11.31 o 
  -5   2   2      309.44      265.94     18.97 o 
  -4   2   2      754.95      751.00     12.90 o 
  -3   2   2     1056.10     1079.99     13.16 o 
  -2   2   2      250.06      249.71      6.84 o 
  -1   2   2       15.81        7.07      3.90 o 
   0   2   2     2068.71     2060.93     13.96 o 
   1   2   2     8549.94     8580.11     53.11 o 
   2   2   2      401.82      392.07      9.60 o 
   3   2   2        4.47        0.51      7.84 o 
   4   2   2       69.56       67.25      9.60 o 
   5   2   2      942.58      915.33     29.03 o 
   6   2   2      505.77      587.61     41.02 o 
   7   2   2      117.65      133.23     33.75 o 
   8   2   2      105.85       97.17     36.37 o 
   9   2   2       19.35        9.47     30.62 o 
  10   2   2      178.29      205.81     41.67 o 
  11   2   2       16.80       25.30     34.86 o 
  12   2   2       24.95       33.28     35.52 o 
 -13   3   2        0.54       -9.34     31.39 o 
 -12   3   2        3.71       -4.34     30.43 o 
 -11   3   2        0.74      -11.63     25.38 o 
 -10   3   2        1.08       -9.32     18.53 o 
  -9   3   2       77.83       78.26     19.80 o 
  -8   3   2      106.19      110.14     18.62 o 
  -7   3   2       34.30       47.51     13.98 o 
  -6   3   2       38.08       39.30     11.43 o 
  -5   3   2      441.00      449.24     16.40 o 
  -4   3   2      213.37      222.89      9.05 o 
  -3   3   2       75.07       67.34      6.42 o 
  -2   3   2      330.27      345.02      7.18 o 
  -1   3   2     1467.90     1415.57     13.08 o 
   0   3   2       75.73       77.86      5.61 o 
   1   3   2     1517.79     1484.71     10.88 o 
   2   3   2        0.22        2.65      5.88 o 
   3   3   2     2516.43     2500.86     26.08 o 
   4   3   2      479.14      489.43     20.92 o 
   5   3   2       85.83       92.31     18.76 o 
   6   3   2      244.15      221.76     26.13 o 
   7   3   2       92.97      124.83     34.47 o 
   8   3   2       22.09       26.37     31.90 o 
   9   3   2       10.51       16.41     32.09 o 
  10   3   2       54.52       51.95     33.21 o 
  11   3   2       49.31       13.57     38.39 o 
  12   3   2       36.13       67.26     36.88 o 
 -13   4   2        1.51       19.89     27.43 o 
 -12   4   2       55.23       57.14     31.31 o 
 -11   4   2        4.85       -0.73     24.55 o 
 -10   4   2       84.82       75.18     27.72 o 
  -9   4   2        6.70      -10.15     24.34 o 
  -8   4   2      202.79      227.28     25.34 o 
  -7   4   2       35.45       46.05     15.99 o 
  -6   4   2        0.06       -2.10     14.23 o 
  -5   4   2      194.71      213.67     17.26 o 
  -4   4   2      219.90      217.93     12.18 o 
  -3   4   2      100.15      112.10      9.48 o 
  -2   4   2      650.16      681.07     10.99 o 
  -1   4   2       66.33       60.62      6.48 o 
   0   4   2     2477.41     2559.42     18.91 o 
   1   4   2      215.94      222.08      7.22 o 
   2   4   2       21.38       22.38      4.40 o 
   3   4   2      131.31      144.42      9.68 o 
   4   4   2      435.54      467.40     14.66 o 
   5   4   2       57.13       55.86     15.28 o 
   6   4   2      135.61      118.77     23.02 o 
   7   4   2       25.24       36.61     30.44 o 
   8   4   2        0.61        1.20     34.32 o 
   9   4   2        1.83       16.16     34.89 o 
  10   4   2        0.37       -0.99     35.79 o 
  11   4   2        4.85      -15.40     38.25 o 
  12   4   2        0.69      -16.96     35.28 o 
 -13   5   2        6.45       29.55     32.47 o 
 -12   5   2        3.09        5.77     27.07 o 
 -11   5   2       22.47       19.77     27.99 o 
 -10   5   2       46.01       61.40     27.09 o 
  -9   5   2        9.68       15.61     26.01 o 
  -8   5   2       24.94        9.32     22.23 o 
  -7   5   2      194.15      185.23     27.95 o 
  -6   5   2      954.57      909.36     42.25 o 
  -5   5   2      715.76      672.35     15.99 o 
  -4   5   2      133.65      119.59      8.10 o 
  -3   5   2      645.97      572.69     24.60 o 
  -2   5   2     5738.62     5882.91    118.85 o 
  -1   5   2       66.59       61.62      8.50 o 
   0   5   2     6098.94     6180.67     47.14 o 
   1   5   2      573.51      618.20     11.36 o 
   2   5   2       55.63       64.45      9.64 o 
   3   5   2      225.72      225.43     10.53 o 
   4   5   2     1565.49     1556.49     27.28 o 
   5   5   2       11.21        8.64     14.93 o 
   6   5   2      703.93      738.79     26.44 o 
   7   5   2       44.89       62.05     17.90 o 
   8   5   2       38.98       61.42     21.49 o 
   9   5   2        2.83       -6.84     36.07 o 
  10   5   2       32.88        8.39     34.78 o 
  11   5   2        4.30       31.08     35.95 o 
 -13   6   2        3.26      -12.68     31.90 o 
 -12   6   2        9.76        9.34     32.32 o 
 -11   6   2       36.23       19.77     30.92 o 
 -10   6   2      130.11      139.08     30.47 o 
  -9   6   2       58.08       44.50     26.62 o 
  -8   6   2       17.25        4.15     26.10 o 
  -7   6   2      158.42      184.62     28.17 o 
  -6   6   2       12.23        9.01      3.99 o 
  -5   6   2        3.53        2.63      6.92 o 
  -4   6   2     1723.18     1723.35     23.63 o 
  -3   6   2      123.28      121.93     11.15 o 
  -2   6   2      286.57      275.77     11.68 o 
  -1   6   2     2592.38     2749.26     48.24 o 
   0   6   2       74.96       65.83      8.60 o 
   1   6   2      272.68      293.01      9.34 o 
   2   6   2      559.07      538.93     15.61 o 
   3   6   2      218.54      202.32     16.90 o 
   4   6   2       60.59       78.81     14.64 o 
   5   6   2        0.39       -2.64     14.99 o 
   6   6   2      585.21      579.15     34.14 o 
   7   6   2        0.05        8.74     17.34 o 
   8   6   2        1.12        1.46     16.74 o 
   9   6   2       26.44       37.47     22.58 o 
  10   6   2        4.94       12.76     22.66 o 
  11   6   2        8.74       14.35     24.76 o 
 -12   7   2       21.58       28.03     28.42 o 
 -11   7   2       64.55       65.23     31.01 o 
 -10   7   2       15.80       21.46     27.44 o 
  -9   7   2      298.05      313.80     36.24 o 
  -8   7   2     1228.38     1322.97     59.39 o 
  -7   7   2      244.33      266.79     33.50 o 
  -6   7   2      746.17      769.23     18.12 o 
  -5   7   2       51.43       41.28      9.70 o 
  -4   7   2       32.51       24.44      7.29 o 
  -3   7   2      309.28      369.86     15.58 o 
  -2   7   2      131.64      116.50      8.94 o 
  -1   7   2     1482.37     1563.15     50.34 o 
   0   7   2      309.70      283.15     15.93 o 
   1   7   2      550.24      569.21     14.38 o 
   2   7   2       31.10       42.24      6.96 o 
   3   7   2      176.41      191.98     16.27 o 
   4   7   2      309.12      323.67     18.67 o 
   5   7   2       20.92       23.45     14.66 o 
   6   7   2        6.18        2.29     15.24 o 
   7   7   2        0.73        8.37     16.54 o 
   8   7   2      131.51      137.27     19.51 o 
   9   7   2       25.19       24.59     19.04 o 
  10   7   2        0.02        1.22     34.52 o 
 -12   8   2       23.78       27.17     31.90 o 
 -11   8   2       75.38       81.84     34.46 o 
 -10   8   2      359.41      347.85     43.71 o 
  -9   8   2       64.78       30.05     27.15 o 
  -8   8   2       12.41       10.51     27.98 o 
  -7   8   2       37.73       28.46     27.18 o 
  -6   8   2      222.20      212.47     31.74 o 
  -5   8   2        1.15        5.25      9.49 o 
  -4   8   2       37.02       40.39     11.00 o 
  -3   8   2      780.62      817.06     44.83 o 
  -2   8   2       78.12       86.04      8.22 o 
  -1   8   2     1155.87     1165.35     47.25 o 
   0   8   2        9.04       19.28     11.04 o 
   1   8   2       52.05       51.72     11.92 o 
   2   8   2      436.96      425.29     14.05 o 
   3   8   2      211.91      224.96     11.71 o 
   4   8   2       27.99       31.49     13.13 o 
   5   8   2      339.14      389.33     21.59 o 
   6   8   2        1.11        6.06     14.90 o 
   7   8   2        1.40       -3.84     16.27 o 
   8   8   2        1.45        3.96     16.64 o 
   9   8   2       54.35       47.22     24.61 o 
  10   8   2        1.68       21.05     36.01 o 
 -11   9   2       89.21      113.75     32.76 o 
 -10   9   2      199.72      212.49     36.63 o 
  -9   9   2        0.65      -19.84     32.92 o 
  -8   9   2        6.90      -12.94     29.23 o 
  -7   9   2       27.36        5.31     23.15 o 
  -6   9   2       18.49       34.30     24.94 o 
  -5   9   2      315.21      303.41     32.46 o 
  -4   9   2       40.84       60.53     25.70 o 
  -3   9   2        9.24       16.99      8.54 o 
  -2   9   2      392.56      361.34     12.54 o 
  -1   9   2      172.12      189.54     29.13 o 
   0   9   2      323.37      381.54     34.32 o 
   1   9   2       96.13       97.94     12.69 o 
   2   9   2      336.29      345.10     24.71 o 
   3   9   2      280.24      258.85     18.51 o 
   4   9   2        7.59       14.92     12.92 o 
   5   9   2      590.69      645.97     24.75 o 
   6   9   2        1.99        8.11     15.36 o 
   7   9   2       31.86       11.45     26.39 o 
   8   9   2       32.51       37.54     27.19 o 
   9   9   2        1.45       20.74     40.03 o 
 -11  10   2       53.10       47.50     34.17 o 
 -10  10   2        6.88       -3.99     33.02 o 
  -9  10   2      203.10      165.22     33.36 o 
  -8  10   2       16.93       12.20     25.47 o 
  -7  10   2       18.16       -6.98     28.26 o 
  -6  10   2       82.86       86.29     30.99 o 
  -5  10   2      254.56      212.21     33.04 o 
  -4  10   2       15.34       10.31     26.27 o 
  -3  10   2       82.62       96.12     28.66 o 
  -2  10   2      166.03      184.30     32.75 o 
  -1  10   2        0.88       -4.89     27.14 o 
   0  10   2      474.77      498.64     40.32 o 
   1  10   2       88.94      105.86     25.31 o 
   2  10   2      374.08      362.77     43.12 o 
   3  10   2      111.43      119.18     36.40 o 
   4  10   2       53.78       51.05     13.29 o 
   5  10   2       65.49       64.09     27.04 o 
   6  10   2       28.29       46.66     26.55 o 
   7  10   2       27.27       37.43     28.76 o 
   8  10   2       53.73       44.22     27.03 o 
   9  10   2       11.26       11.44     26.60 o 
 -10  11   2        0.01       17.50     33.27 o 
  -9  11   2       56.93       88.18     33.55 o 
  -8  11   2       15.12       34.31     29.00 o 
  -7  11   2       73.42       93.53     32.04 o 
  -6  11   2       35.71       51.31     29.00 o 
  -5  11   2        4.79       -2.93     26.44 o 
  -4  11   2       19.40       17.40     27.78 o 
  -3  11   2       17.50       29.82     24.78 o 
  -2  11   2      188.05      185.72     33.28 o 
  -1  11   2        0.01        2.82     23.79 o 
   0  11   2       92.58       78.32     27.55 o 
   1  11   2      419.51      430.05     29.42 o 
   2  11   2      535.49      468.60     45.96 o 
   3  11   2      145.33      131.19     35.96 o 
   4  11   2       31.65       31.74     26.32 o 
   5  11   2       16.31       20.16     26.91 o 
   6  11   2       30.83       29.83     27.26 o 
   7  11   2        0.00       13.54     28.63 o 
   8  11   2        0.67        0.94     28.76 o 
  -9  12   2        9.43       16.94     33.07 o 
  -8  12   2        1.71       -0.30     30.89 o 
  -7  12   2       29.29       22.10     28.99 o 
  -6  12   2       35.77       75.59     30.90 o 
  -5  12   2       41.86       37.01     26.84 o 
  -4  12   2        1.41       25.68     24.55 o 
  -3  12   2       41.24       25.51     30.54 o 
  -2  12   2        5.94        0.38     28.56 o 
  -1  12   2       83.28      103.82     31.96 o 
   0  12   2        5.19       19.90     25.26 o 
   1  12   2      156.43      142.94     23.89 o 
   2  12   2      132.62      114.65     35.85 o 
   3  12   2        0.10        6.32     31.72 o 
   4  12   2       18.65       49.49     26.42 o 
   5  12   2       39.15       69.00     26.73 o 
   6  12   2        0.27       14.68     28.21 o 
   7  12   2        1.97       13.40     34.66 o 
  -8  13   2        7.46       17.82     33.05 o 
  -7  13   2       25.02       46.63     31.62 o 
  -6  13   2      267.12      240.58     40.29 o 
  -5  13   2        1.76       -2.83     25.95 o 
  -4  13   2      183.08      197.74     37.80 o 
  -3  13   2        0.53      -14.60     28.63 o 
  -2  13   2       14.62       26.23     29.66 o 
  -1  13   2        4.42       -0.90     27.97 o 
   0  13   2      117.13      104.04     33.29 o 
   1  13   2        6.87       10.83     20.57 o 
   2  13   2       67.92       79.03     33.65 o 
   3  13   2       27.25       19.09     35.66 o 
   4  13   2        0.15        1.24     24.83 o 
   5  13   2       14.92        0.72     27.40 o 
   6  13   2       57.28       93.53     28.40 o 
  -7  14   2       59.05       64.68     34.67 o 
  -6  14   2        1.60        3.87     32.85 o 
  -5  14   2        4.45       17.23     32.10 o 
  -4  14   2       37.21       49.81     29.58 o 
  -3  14   2       35.98       33.63     25.92 o 
  -2  14   2        0.39       36.15     32.13 o 
  -1  14   2       27.54       16.77     27.63 o 
   0  14   2        7.98        5.39     28.48 o 
   1  14   2       74.79       76.91     38.30 o 
   2  14   2       15.47       13.17     34.74 o 
   3  14   2       73.36       71.51     36.31 o 
   4  14   2        8.93        9.90     29.35 o 
   5  14   2        5.30       34.70     34.00 o 
  -6  15   2        6.36       17.66     30.28 o 
  -5  15   2        0.06       -3.91     30.37 o 
  -4  15   2        0.59       -0.26     35.25 o 
  -3  15   2        0.06       -8.86     31.53 o 
  -2  15   2       50.23       52.25     33.72 o 
  -1  15   2       20.49       44.44     33.73 o 
   0  15   2       32.01       58.86     24.61 o 
   1  15   2        8.09       23.69     37.72 o 
   2  15   2        6.40        9.78     38.39 o 
   3  15   2       52.86       57.53     38.78 o 
  -2  16   2       26.42       13.70     34.55 o 
  -1  16   2       58.88       80.62     36.73 o 
  -3 -16   3        0.10       -7.35     26.25 o 
  -2 -16   3       28.58       36.74     20.79 o 
  -1 -16   3       13.13       14.90     26.69 o 
   0 -16   3        7.84        1.99     28.26 o 
   1 -16   3        0.08       12.82     28.39 o 
   2 -16   3       10.61        3.02     30.40 o 
   3 -16   3        6.16        0.63     28.69 o 
   4 -16   3       45.71       30.28     30.64 o 
  -5 -15   3       28.24       51.65     26.63 o 
  -4 -15   3        3.89       19.56     24.20 o 
  -3 -15   3        0.04       11.55     22.58 o 
  -2 -15   3        4.91        0.13     18.97 o 
  -1 -15   3      128.59      127.45     29.89 o 
   0 -15   3       44.63       59.36     28.80 o 
   1 -15   3       52.42       60.97     29.13 o 
   2 -15   3       19.72        5.73     28.88 o 
   3 -15   3       33.87       22.92     26.36 o 
   4 -15   3       57.23       57.75     31.50 o 
   5 -15   3       59.51       66.37     29.35 o 
   6 -15   3        4.76       -2.94     32.84 o 
  -7 -14   3        7.32        6.16     26.13 o 
  -6 -14   3       49.18       45.80     27.15 o 
  -5 -14   3        3.17       23.13     35.84 o 
  -4 -14   3      107.72      121.90     28.93 o 
  -3 -14   3        6.22        9.99     24.75 o 
  -2 -14   3        0.57       -0.54     18.26 o 
  -1 -14   3       19.65       43.62     23.14 o 
   0 -14   3       43.71       59.47     25.45 o 
   1 -14   3       39.00       18.62     27.24 o 
   2 -14   3       11.71        9.53     26.76 o 
   3 -14   3        0.36       -3.73     24.69 o 
   4 -14   3        0.60       17.81     24.61 o 
   5 -14   3        3.52        8.05     29.84 o 
   6 -14   3       25.14       59.58     29.77 o 
   7 -14   3        0.10       20.49     33.78 o 
  -8 -13   3        1.47       -4.51     42.73 o 
  -7 -13   3       28.87       39.64     27.51 o 
  -6 -13   3        6.09       10.91     24.09 o 
  -5 -13   3        0.27       12.67     23.35 o 
  -4 -13   3        6.33       23.11     23.16 o 
  -3 -13   3       27.74       20.16     27.99 o 
  -2 -13   3        0.03        6.54     22.95 o 
  -1 -13   3      214.41      169.80     29.16 o 
   0 -13   3      101.65       86.34     27.92 o 
   1 -13   3        9.66       24.98     24.49 o 
   2 -13   3       39.53       24.89     24.94 o 
   3 -13   3       55.90       59.97     28.23 o 
   4 -13   3        7.59       -6.16     27.30 o 
   5 -13   3        3.52       -0.12     26.55 o 
   6 -13   3      148.90      109.68     32.96 o 
   7 -13   3        0.09       11.94     25.44 o 
   8 -13   3        4.49       -6.77     30.20 o 
  -9 -12   3       73.42      104.24     40.05 o 
  -8 -12   3      112.30      156.01     30.04 o 
  -7 -12   3       26.35       21.94     25.37 o 
  -6 -12   3        0.65       -1.15     24.71 o 
  -5 -12   3       13.10       22.77     22.77 o 
  -4 -12   3        0.53       -0.57     11.99 o 
  -3 -12   3        0.85        1.57     25.83 o 
  -2 -12   3       21.82       12.79     22.25 o 
  -1 -12   3      180.18      187.20     29.23 o 
   0 -12   3       94.49       78.63     25.79 o 
   1 -12   3      162.47      154.18     29.32 o 
   2 -12   3       99.99      102.90     25.61 o 
   3 -12   3       32.61       29.23     23.81 o 
   4 -12   3      301.94      317.67     36.57 o 
   5 -12   3        6.04        0.07     27.76 o 
   6 -12   3       30.48       58.84     31.62 o 
   7 -12   3       61.04       85.93     31.27 o 
   8 -12   3       36.50       36.69     32.86 o 
   9 -12   3        1.04        5.77     31.89 o 
 -10 -11   3        0.04       -0.13     40.33 o 
  -9 -11   3        5.56        2.88     23.33 o 
  -8 -11   3        4.62       -4.98     24.58 o 
  -7 -11   3       11.36       19.72     15.35 o 
  -6 -11   3      310.08      343.17     21.58 o 
  -5 -11   3       81.82      112.05     16.62 o 
  -4 -11   3       12.90       17.22     13.50 o 
  -3 -11   3       16.08        6.42     16.31 o 
  -2 -11   3      844.48      735.42     41.03 o 
  -1 -11   3      933.76      863.42     44.39 o 
   0 -11   3      210.58      240.24     30.00 o 
   1 -11   3       27.66       42.92     24.34 o 
   2 -11   3        4.40        1.34     23.48 o 
   3 -11   3        5.55       -0.95     22.54 o 
   4 -11   3       42.99       63.59     25.45 o 
   5 -11   3        3.90       -1.95     26.56 o 
   6 -11   3       13.48      -16.11     29.61 o 
   7 -11   3       70.86       91.00     32.84 o 
   8 -11   3        9.72       14.88     30.53 o 
   9 -11   3        0.70       -1.63     32.71 o 
  10 -11   3       22.90       13.15     31.43 o 
 -10 -10   3       27.53       19.27     18.92 o 
  -9 -10   3       33.13       42.49     18.19 o 
  -8 -10   3        0.06        7.50     15.78 o 
  -7 -10   3       41.10       58.58     17.50 o 
  -6 -10   3      401.61      383.77     22.08 o 
  -5 -10   3        0.00        5.38     13.92 o 
  -4 -10   3      744.42      695.87     32.98 o 
  -3 -10   3       30.17       45.94     14.78 o 
  -2 -10   3       16.65        1.19     19.75 o 
  -1 -10   3      953.82      898.08     41.24 o 
   0 -10   3        3.48        6.03     19.17 o 
   1 -10   3      124.95       97.29     22.51 o 
   2 -10   3      271.79      310.34     31.13 o 
   3 -10   3       13.89       10.66     20.39 o 
   4 -10   3       65.64       49.19     27.77 o 
   5 -10   3       17.16       12.55     24.32 o 
   6 -10   3        1.69        0.87     27.61 o 
   7 -10   3       45.54       61.23     29.44 o 
   8 -10   3        8.03      -12.59     29.33 o 
   9 -10   3        0.35       11.14     30.99 o 
  10 -10   3        7.55       -9.33     30.79 o 
 -11  -9   3       16.34       10.62     21.75 o 
 -10  -9   3       33.62       39.37     22.05 o 
  -9  -9   3       97.93      138.73     28.78 o 
  -8  -9   3       28.90       20.56     16.45 o 
  -7  -9   3      180.58      171.52     18.97 o 
  -6  -9   3       43.26       39.65     15.28 o 
  -5  -9   3       46.42       54.61     14.76 o 
  -4  -9   3       40.36       37.26     18.96 o 
  -3  -9   3       83.05       78.52     13.55 o 
  -2  -9   3        8.21        9.07     16.79 o 
  -1  -9   3      249.90      259.47     24.24 o 
   0  -9   3      474.82      490.60     30.36 o 
   1  -9   3      460.66      423.69     21.77 o 
   2  -9   3      169.47      151.11     26.74 o 
   3  -9   3      581.92      557.11     24.49 o 
   4  -9   3        1.49       -0.76     13.23 o 
   5  -9   3       60.81       37.10     13.43 o 
   6  -9   3      283.07      309.66     37.97 o 
   7  -9   3      668.38      638.32     47.43 o 
   8  -9   3        0.03        3.07     30.32 o 
   9  -9   3        0.31       -5.10     29.04 o 
  10  -9   3       27.13       17.39     33.47 o 
  11  -9   3       24.33       46.73     35.97 o 
 -11  -8   3       14.63        4.66     22.16 o 
 -10  -8   3       22.68       19.07     19.95 o 
  -9  -8   3        6.93       12.53     17.40 o 
  -8  -8   3       44.96       71.01     16.51 o 
  -7  -8   3       16.13       25.73     15.67 o 
  -6  -8   3      176.40      191.53     12.40 o 
  -5  -8   3       53.74       54.02      6.84 o 
  -4  -8   3      348.76      361.05     23.96 o 
  -3  -8   3      144.02      137.77     18.42 o 
  -2  -8   3      211.68      241.36     21.96 o 
  -1  -8   3       27.81       35.15     12.89 o 
   0  -8   3      165.25      194.81     16.26 o 
   1  -8   3      236.47      274.93     17.65 o 
   2  -8   3        0.46       -1.61     11.75 o 
   3  -8   3      541.93      547.54     22.09 o 
   4  -8   3       24.21       34.07     12.89 o 
   5  -8   3      103.15       98.82     10.15 o 
   6  -8   3      210.31      200.66     15.04 o 
   7  -8   3      672.33      832.93     52.02 o 
   8  -8   3      181.32      197.16     36.08 o 
   9  -8   3       35.40       43.09     32.49 o 
  10  -8   3      113.65      138.98     38.18 o 
  11  -8   3        0.33       14.24     32.42 o 
 -12  -7   3        0.83      -13.41     22.03 o 
 -11  -7   3       23.97       24.95     20.53 o 
 -10  -7   3       12.98        4.89     20.38 o 
  -9  -7   3      115.77      139.28     26.48 o 
  -8  -7   3       18.60        8.97     16.00 o 
  -7  -7   3        1.22        2.69     15.56 o 
  -6  -7   3      268.41      255.17     18.37 o 
  -5  -7   3      632.56      626.92     21.57 o 
  -4  -7   3      327.47      320.83     22.87 o 
  -3  -7   3      193.31      181.16     19.24 o 
  -2  -7   3      419.75      434.92     14.52 o 
  -1  -7   3     1502.07     1522.16     30.59 o 
   0  -7   3      802.54      832.60     24.11 o 
   1  -7   3     3127.58     3238.16     43.24 o 
   2  -7   3       35.11       52.26     12.61 o 
   3  -7   3        5.43       11.90      8.57 o 
   4  -7   3       72.26       59.98      8.74 o 
   5  -7   3      977.11      969.60     20.10 o 
   6  -7   3        0.03        0.36      9.60 o 
   7  -7   3       94.08       94.76     10.94 o 
   8  -7   3       21.03       12.76     29.08 o 
   9  -7   3       93.23      116.30     36.51 o 
  10  -7   3       54.65       44.47     35.04 o 
  11  -7   3        6.51        6.38     30.18 o 
 -12  -6   3        1.65       11.56     35.53 o 
 -11  -6   3        4.12       -5.70     19.82 o 
 -10  -6   3        0.04        4.33     19.49 o 
  -9  -6   3       18.59        9.18     18.24 o 
  -8  -6   3        4.58       11.58     17.43 o 
  -7  -6   3        5.13       11.10     16.28 o 
  -6  -6   3        4.42       -0.93     13.75 o 
  -5  -6   3       42.79       46.70     13.45 o 
  -4  -6   3        7.48        2.30      8.79 o 
  -3  -6   3      263.59      250.24     10.93 o 
  -2  -6   3      754.51      774.81     16.40 o 
  -1  -6   3      629.36      662.05     15.51 o 
   0  -6   3      293.88      275.61     11.86 o 
   1  -6   3       18.49       22.85      8.38 o 
   2  -6   3      774.31      718.07     17.10 o 
   3  -6   3        5.60        5.66      7.85 o 
   4  -6   3       45.46       34.68      7.96 o 
   5  -6   3       80.68       75.61     11.59 o 
   6  -6   3       92.40       74.56     11.41 o 
   7  -6   3      247.92      253.74     13.48 o 
   8  -6   3       84.89       91.88     30.89 o 
   9  -6   3      100.20      104.59     33.77 o 
  10  -6   3       14.62       11.68     33.59 o 
  11  -6   3        0.06      -27.18     34.72 o 
  12  -6   3        8.55        9.00     36.91 o 
 -12  -5   3        2.09       11.15     22.15 o 
 -11  -5   3       60.86       66.94     21.20 o 
 -10  -5   3       47.79       40.75     21.08 o 
  -9  -5   3      134.92      160.41     22.50 o 
  -8  -5   3       33.44       26.64     17.71 o 
  -7  -5   3       28.41       41.42     16.05 o 
  -6  -5   3      107.04      105.77     14.83 o 
  -5  -5   3      261.56      275.09     10.27 o 
  -4  -5   3     3065.38     3252.18     32.09 o 
  -3  -5   3       52.32       35.62      7.26 o 
  -2  -5   3       13.80       24.19      6.39 o 
  -1  -5   3      128.98      125.87      7.55 o 
   0  -5   3       12.32       19.12      6.51 o 
   1  -5   3      202.78      206.68      9.21 o 
   2  -5   3      845.44      863.41     17.03 o 
   3  -5   3       24.21       33.22      7.89 o 
   4  -5   3        0.08        2.39      6.76 o 
   5  -5   3      398.55      388.35     36.27 o 
   6  -5   3      345.47      341.63     16.01 o 
   7  -5   3      118.89      119.04     11.76 o 
   8  -5   3       17.39       25.13     30.71 o 
   9  -5   3        6.73       14.16     29.52 o 
  10  -5   3       61.75       31.89     32.69 o 
  11  -5   3      125.02      116.29     38.00 o 
  12  -5   3       16.38       16.38     33.39 o 
 -13  -4   3       23.89       14.01     30.28 o 
 -12  -4   3       20.22        9.70     21.61 o 
 -11  -4   3       35.25       41.88     15.13 o 
 -10  -4   3       22.57       32.41     18.70 o 
  -9  -4   3       94.95       96.11     20.37 o 
  -8  -4   3      306.26      318.26     23.58 o 
  -7  -4   3      127.07      121.11     17.89 o 
  -6  -4   3     1044.10     1047.04     28.58 o 
  -5  -4   3     1063.59     1091.26     18.70 o 
  -4  -4   3       12.16       12.20      7.52 o 
  -3  -4   3     3824.19     3762.74     37.61 o 
  -2  -4   3     2727.53     2620.17     19.62 o 
  -1  -4   3        4.90        6.22      3.52 o 
   0  -4   3      218.15      208.41      8.14 o 
   1  -4   3        0.85       -0.49      6.18 o 
   2  -4   3     1326.21     1365.56     15.57 o 
   3  -4   3      110.82      128.50      9.07 o 
   4  -4   3      149.26      168.90     13.14 o 
   5  -4   3       32.41       32.36      9.95 o 
   6  -4   3        3.57        2.72      9.92 o 
   7  -4   3       62.98       90.22     11.63 o 
   8  -4   3        0.64        6.60      9.52 o 
   9  -4   3       17.65       16.33     30.65 o 
  10  -4   3        3.71       13.64     33.71 o 
  11  -4   3        4.45       18.48     32.14 o 
  12  -4   3       36.15       38.60     37.40 o 
 -13  -3   3       13.72       16.66     27.73 o 
 -12  -3   3      135.38      162.39     24.69 o 
 -11  -3   3      242.48      238.53     19.75 o 
 -10  -3   3      175.69      163.48     17.38 o 
  -9  -3   3      132.54      136.09     20.91 o 
  -8  -3   3       32.67       20.20     17.62 o 
  -7  -3   3      309.70      316.16     24.57 o 
  -6  -3   3       92.47       89.99     14.96 o 
  -5  -3   3      343.19      359.63     11.64 o 
  -4  -3   3      258.86      263.51      8.65 o 
  -3  -3   3       92.38      106.40      4.90 o 
  -2  -3   3        2.79        9.49      3.24 o 
  -1  -3   3     3201.60     3098.97     12.82 o 
   0  -3   3     7953.18     7810.31     50.82 o 
   1  -3   3      824.90      883.39     12.85 o 
   2  -3   3       28.85       11.43      5.98 o 
   3  -3   3      106.07       92.15     11.05 o 
   4  -3   3      323.25      287.10     14.57 o 
   5  -3   3       34.60       54.18     10.93 o 
   6  -3   3       98.59       91.09     12.29 o 
   7  -3   3       18.35       21.14     11.05 o 
   8  -3   3       90.33       99.25     13.56 o 
   9  -3   3       77.29       77.26     30.47 o 
  10  -3   3       13.39       21.51     31.65 o 
  11  -3   3        3.40       -7.40     29.05 o 
  12  -3   3      106.34      118.08     35.87 o 
 -13  -2   3       33.78       27.83     28.65 o 
 -12  -2   3        4.70       17.29     17.61 o 
 -11  -2   3      189.99      196.70     20.30 o 
 -10  -2   3       12.82       14.69     12.27 o 
  -9  -2   3        5.56        0.35     18.18 o 
  -8  -2   3       66.76       52.31     16.31 o 
  -7  -2   3       13.72       19.83     14.87 o 
  -6  -2   3      146.43      126.16     10.96 o 
  -5  -2   3     3084.67     3011.30     23.22 o 
  -4  -2   3       32.35       34.38      5.79 o 
  -3  -2   3     4857.61     4949.02     22.81 o 
  -2  -2   3       95.87       82.81      7.60 o 
  -1  -2   3      990.63      914.35      8.96 o 
   0  -2   3     1521.11     1463.42     14.10 o 
   1  -2   3       81.70       32.35      6.36 o 
   2  -2   3       13.41       15.03      8.06 o 
   3  -2   3       16.02        3.09      8.88 o 
   4  -2   3      892.66      951.15     23.94 o 
   5  -2   3      633.44      706.25     39.05 o 
   6  -2   3      666.16      669.75     41.40 o 
   7  -2   3      122.65       80.00     30.53 o 
   8  -2   3      123.06      127.06     34.61 o 
   9  -2   3        0.05      -33.01     36.42 o 
  10  -2   3        9.81       27.16     32.04 o 
  11  -2   3        9.00       30.89     34.55 o 
  12  -2   3       14.09       36.03     35.54 o 
 -13  -1   3        1.04        1.15     28.15 o 
 -12  -1   3       34.09       25.35     18.53 o 
 -11  -1   3       62.23       71.65     15.75 o 
 -10  -1   3       91.37       83.93     15.99 o 
  -9  -1   3      171.00      202.79     17.23 o 
  -8  -1   3       52.45       52.48     10.43 o 
  -7  -1   3      710.07      723.61     16.34 o 
  -6  -1   3      214.42      192.08      9.80 o 
  -5  -1   3      116.33      101.74      6.33 o 
  -4  -1   3     3143.70     3165.52     20.09 o 
  -3  -1   3    33973.58    33103.13    153.47 o 
  -2  -1   3      383.88      377.26     12.55 o 
  -1  -1   3     3708.59     3613.98     25.45 o 
   0  -1   3      262.66      273.99      5.83 o 
   1  -1   3    29782.40    29580.04     73.04 o 
   2  -1   3     5208.15     5341.40     47.37 o 
   3  -1   3     5483.31     5419.14     37.36 o 
   4  -1   3     2319.97     2280.64     33.90 o 
   5  -1   3      445.80      409.25     14.51 o 
   6  -1   3       39.91       21.98     12.28 o 
   7  -1   3        5.36       -4.48     27.20 o 
   8  -1   3        3.18      -18.26     31.42 o 
   9  -1   3       11.97       -5.50     29.26 o 
  10  -1   3       16.51       -0.88     31.62 o 
  11  -1   3        0.87        1.04     23.83 o 
  12  -1   3        5.28       15.20     32.64 o 
 -13   0   3       35.51       22.57     19.85 o 
 -12   0   3        0.93       -0.78     18.64 o 
 -11   0   3       22.56       13.58     14.82 o 
 -10   0   3      131.34      128.46     16.83 o 
  -9   0   3      145.76      152.76     16.35 o 
  -8   0   3      194.79      201.36     11.15 o 
  -7   0   3        9.58        6.17      7.91 o 
  -6   0   3       76.95       81.25      8.69 o 
  -5   0   3      820.62      838.18     14.64 o 
  -4   0   3     4231.92     4198.93     22.05 o 
  -3   0   3      417.36      486.78     10.42 o 
  -2   0   3    16713.07    16902.76     73.77 o 
  -1   0   3      193.69      233.29      6.42 o 
   0   0   3     4223.23     4228.97     25.12 o 
   1   0   3       66.02       76.78      8.02 o 
   2   0   3    23865.24    23668.61    245.78 o 
   3   0   3     3063.30     3040.39     29.55 o 
   4   0   3      118.88      110.90      8.88 o 
   5   0   3      257.32      288.28     19.06 o 
   6   0   3      520.46      507.89     40.52 o 
   7   0   3        2.96       -9.93     28.65 o 
   8   0   3       13.68       -9.00     32.95 o 
   9   0   3       38.25       49.74     32.93 o 
  10   0   3       17.07       17.48     33.90 o 
  11   0   3        9.42      -22.04     30.99 o 
  12   0   3        0.01        8.47     24.68 o 
 -13   1   3        6.75       25.51     26.57 o 
 -12   1   3       47.35       37.16     19.67 o 
 -11   1   3       65.71       62.08     18.96 o 
 -10   1   3        0.47       -0.47     14.55 o 
  -9   1   3      223.65      239.17     18.44 o 
  -8   1   3      329.64      306.54     10.59 o 
  -7   1   3      303.36      317.27     12.42 o 
  -6   1   3       22.35       21.97      5.69 o 
  -5   1   3     2186.11     2135.85     29.38 o 
  -4   1   3      135.10      122.72      6.82 o 
  -3   1   3      564.46      619.11     10.13 o 
  -2   1   3     2218.77     1953.06     43.21 o 
  -1   1   3     3378.11     3150.96     24.17 o 
   0   1   3     1208.88     1151.29     13.85 o 
   1   1   3      163.47      148.52     10.76 o 
   2   1   3     2730.63     2798.32     33.04 o 
   3   1   3       15.26       16.88      4.65 o 
   4   1   3     1054.04     1070.46     21.03 o 
   5   1   3      111.39      148.34     30.35 o 
   6   1   3       65.97       62.18     28.68 o 
   7   1   3      255.72      259.44     37.13 o 
   8   1   3        9.25       -9.60     34.98 o 
   9   1   3        0.01      -14.05     35.67 o 
  10   1   3      346.29      353.03     45.40 o 
  11   1   3        4.53        2.60     36.10 o 
  12   1   3       44.23        6.06     38.78 o 
 -13   2   3        0.68       15.39     29.06 o 
 -12   2   3        0.75        2.51     19.12 o 
 -11   2   3       10.11        4.01     17.86 o 
 -10   2   3       35.96       23.63     14.62 o 
  -9   2   3       30.26       29.56     14.95 o 
  -8   2   3       94.88      115.67     15.78 o 
  -7   2   3        8.09        7.32     12.40 o 
  -6   2   3        5.62        8.11     10.84 o 
  -5   2   3       35.83       38.18      4.58 o 
  -4   2   3     1342.98     1334.34     13.03 o 
  -3   2   3      434.17      433.84     11.80 o 
  -2   2   3      733.38      721.35     12.67 o 
  -1   2   3     3365.34     3354.40     26.22 o 
   0   2   3     4241.30     4184.27     26.60 o 
   1   2   3       13.59       23.19      4.53 o 
   2   2   3      486.78      502.65     13.24 o 
   3   2   3      668.96      638.09     23.43 o 
   4   2   3      178.04      158.47     17.62 o 
   5   2   3       49.57       38.44     16.31 o 
   6   2   3       88.76       96.85     32.54 o 
   7   2   3      288.09      289.79     39.29 o 
   8   2   3        2.73       -5.86     31.25 o 
   9   2   3      468.28      506.52     49.71 o 
  10   2   3       40.48       45.79     35.90 o 
  11   2   3       63.06       63.77     37.19 o 
  12   2   3       21.12       -3.39     37.33 o 
 -13   3   3        1.79        8.53     29.04 o 
 -12   3   3       32.52       24.75     25.22 o 
 -11   3   3        4.42       18.36     19.66 o 
 -10   3   3       49.51       32.31     18.10 o 
  -9   3   3        4.64        6.60     14.60 o 
  -8   3   3      227.42      251.38     18.10 o 
  -7   3   3        1.51       -0.25     12.57 o 
  -6   3   3        3.44       -1.34     11.01 o 
  -5   3   3      201.42      177.33      6.65 o 
  -4   3   3       92.31       66.08      7.02 o 
  -3   3   3      222.39      224.61      9.16 o 
  -2   3   3      214.41      221.89      8.19 o 
  -1   3   3      590.43      558.34     11.53 o 
   0   3   3      312.86      303.34      8.17 o 
   1   3   3     1235.34     1194.96     24.93 o 
   2   3   3     3588.10     3541.16     44.24 o 
   3   3   3      115.12      131.32     10.14 o 
   4   3   3      974.47     1000.22     24.34 o 
   5   3   3       40.16       48.58     15.03 o 
   6   3   3        0.02       -7.15     18.92 o 
   7   3   3        1.13       10.20     31.79 o 
   8   3   3      127.27      130.76     37.28 o 
   9   3   3       33.05       36.15     35.28 o 
  10   3   3        2.07      -10.02     33.71 o 
  11   3   3        0.77        9.11     39.98 o 
 -13   4   3       23.08       39.30     28.54 o 
 -12   4   3       71.78       88.95     31.85 o 
 -11   4   3        9.53        8.84     26.36 o 
 -10   4   3       13.03       11.23     17.43 o 
  -9   4   3       74.62       67.50     18.53 o 
  -8   4   3       55.76       60.24     17.64 o 
  -7   4   3      139.59      133.89     15.20 o 
  -6   4   3      988.25     1051.67     25.14 o 
  -5   4   3       53.79       44.54     11.27 o 
  -4   4   3      138.95      144.15      9.26 o 
  -3   4   3      455.72      475.56     14.13 o 
  -2   4   3      519.51      516.00     11.02 o 
  -1   4   3       90.34      101.57      4.81 o 
   0   4   3      256.57      278.04     11.73 o 
   1   4   3      213.49      214.41      7.11 o 
   2   4   3      306.26      320.94     10.21 o 
   3   4   3     1486.93     1566.92     21.54 o 
   4   4   3       45.62       53.31     14.42 o 
   5   4   3        2.12        1.05     14.94 o 
   6   4   3        5.10       18.50     17.80 o 
   7   4   3       26.62       49.41     22.69 o 
   8   4   3       34.48       56.84     23.55 o 
   9   4   3       37.96       34.73     33.28 o 
  10   4   3       25.63       27.15     33.26 o 
  11   4   3        6.47       32.35     30.04 o 
 -13   5   3        0.24        0.63     31.13 o 
 -12   5   3        2.59       -9.55     28.97 o 
 -11   5   3        2.58        4.06     27.51 o 
 -10   5   3       56.27       60.46     26.45 o 
  -9   5   3       62.64       57.84     24.60 o 
  -8   5   3      217.07      245.06     22.82 o 
  -7   5   3       15.62       19.26     17.10 o 
  -6   5   3      247.26      218.74      8.76 o 
  -5   5   3       33.87       32.74     14.72 o 
  -4   5   3      205.29      185.77     12.01 o 
  -3   5   3      592.55      581.61     21.90 o 
  -2   5   3       62.02      103.87     20.00 o 
  -1   5   3     1672.63     1804.72     24.71 o 
   0   5   3       62.13       57.70      7.44 o 
   1   5   3      830.43      823.03     14.36 o 
   2   5   3     2389.70     2373.66     35.53 o 
   3   5   3       11.18       20.43      7.81 o 
   4   5   3       18.16       23.83      9.15 o 
   5   5   3       41.18       37.02     15.95 o 
   6   5   3      311.08      327.59     23.08 o 
   7   5   3       85.61       79.81     18.93 o 
   8   5   3       34.55       73.85     24.75 o 
   9   5   3        2.90        4.52     21.91 o 
  10   5   3       12.79       35.17     24.87 o 
  11   5   3       14.03       22.52     25.84 o 
 -13   6   3        0.17        2.83     31.24 o 
 -12   6   3        5.57        3.76     29.65 o 
 -11   6   3        0.32       15.45     26.12 o 
 -10   6   3       17.56       13.77     26.36 o 
  -9   6   3       10.58        8.24     24.28 o 
  -8   6   3        0.94       -2.81     22.42 o 
  -7   6   3        2.84        8.45     21.31 o 
  -6   6   3      135.80      136.22     12.49 o 
  -5   6   3        0.79       -4.24     19.98 o 
  -4   6   3        0.18       -0.84      9.29 o 
  -3   6   3      577.51      610.06     17.79 o 
  -2   6   3     2081.88     2223.13     56.05 o 
  -1   6   3      150.21      173.33     14.15 o 
   0   6   3     1111.89     1131.12     20.77 o 
   1   6   3      247.52      228.87     10.87 o 
   2   6   3      189.81      174.84      9.69 o 
   3   6   3        6.46        4.81      5.22 o 
   4   6   3      428.86      398.12     14.77 o 
   5   6   3       49.82       55.30     16.56 o 
   6   6   3       19.52       20.43     17.36 o 
   7   6   3       11.67        3.97     16.81 o 
   8   6   3        1.49       11.46     17.79 o 
   9   6   3        9.64       27.74     23.73 o 
  10   6   3        8.29       14.99     23.71 o 
 -12   7   3       59.09       47.02     28.86 o 
 -11   7   3      205.65      242.74     39.31 o 
 -10   7   3       61.84       75.13     31.40 o 
  -9   7   3      203.10      185.38     31.40 o 
  -8   7   3       21.60       36.47     25.37 o 
  -7   7   3      792.67      741.15     44.59 o 
  -6   7   3       77.48       74.77      9.47 o 
  -5   7   3        0.91       -2.08      8.68 o 
  -4   7   3      328.42      307.36     16.24 o 
  -3   7   3      449.93      425.11     15.71 o 
  -2   7   3       15.96        8.81     20.65 o 
  -1   7   3      207.80      235.73     28.11 o 
   0   7   3       90.00       93.42     23.67 o 
   1   7   3        8.53       13.00      8.06 o 
   2   7   3       18.66       25.16      7.73 o 
   3   7   3      387.32      386.22     19.41 o 
   4   7   3      204.92      231.86     18.74 o 
   5   7   3       10.03        8.27     15.97 o 
   6   7   3       65.99       76.54     17.55 o 
   7   7   3        7.96       -0.24     17.24 o 
   8   7   3       71.60       69.59     19.03 o 
   9   7   3        1.82        2.77     18.65 o 
  10   7   3       29.25       21.08     41.24 o 
 -12   8   3        0.95      -10.97     31.32 o 
 -11   8   3       29.27       20.58     27.74 o 
 -10   8   3        8.13       14.76     26.66 o 
  -9   8   3      107.29      111.85     33.55 o 
  -8   8   3      484.64      511.91     43.92 o 
  -7   8   3       30.27       41.99     28.11 o 
  -6   8   3       79.77       94.48     25.21 o 
  -5   8   3      192.13      224.45     30.30 o 
  -4   8   3      121.06       94.84     12.00 o 
  -3   8   3      136.67      110.43     23.18 o 
  -2   8   3      319.77      301.29     32.29 o 
  -1   8   3      390.20      393.75     34.66 o 
   0   8   3      150.65      133.40     25.36 o 
   1   8   3      178.20      136.62     29.71 o 
   2   8   3       96.54       81.04     10.11 o 
   3   8   3        2.13        4.65      7.49 o 
   4   8   3       18.92       29.58     14.40 o 
   5   8   3      495.40      474.48     23.24 o 
   6   8   3       27.55       21.48     16.91 o 
   7   8   3      396.92      396.59     25.27 o 
   8   8   3       14.73       22.79     17.55 o 
   9   8   3        1.22        6.29     25.84 o 
  10   8   3        4.34       21.68     38.25 o 
 -11   9   3        9.79       -3.40     29.80 o 
 -10   9   3        0.31       -8.91     33.04 o 
  -9   9   3        8.77        5.29     25.36 o 
  -8   9   3       14.48       -1.93     25.59 o 
  -7   9   3        0.84       -5.54     24.52 o 
  -6   9   3      109.53      102.60     28.89 o 
  -5   9   3        3.78        4.43     24.43 o 
  -4   9   3       24.87       19.50      8.69 o 
  -3   9   3        0.02       13.79     23.80 o 
  -2   9   3       31.94       45.53     26.78 o 
  -1   9   3       83.20       52.08     27.30 o 
   0   9   3      465.85      487.60     39.84 o 
   1   9   3      885.73      786.69     47.81 o 
   2   9   3      316.59      324.38     38.49 o 
   3   9   3       72.07       63.68     15.78 o 
   4   9   3      229.33      236.95     18.50 o 
   5   9   3       26.93       24.95     14.67 o 
   6   9   3      106.73      110.74     18.05 o 
   7   9   3       23.18       23.88     26.77 o 
   8   9   3        3.26       11.52     27.09 o 
   9   9   3       21.66       54.79     29.56 o 
 -11  10   3        9.08       -4.29     32.38 o 
 -10  10   3       13.37       -7.22     32.12 o 
  -9  10   3        0.22        0.13     28.43 o 
  -8  10   3       63.81       84.56     31.63 o 
  -7  10   3       55.98       58.17     26.23 o 
  -6  10   3        3.66        0.77     27.51 o 
  -5  10   3       28.93       44.35     25.96 o 
  -4  10   3       51.28       65.36     28.63 o 
  -3  10   3      175.89      200.58     33.70 o 
  -2  10   3      461.50      446.16     38.92 o 
  -1  10   3     1907.81     1758.36     64.88 o 
   0  10   3      364.08      385.15     38.60 o 
   1  10   3      390.80      390.63     44.29 o 
   2  10   3      222.03      183.74     36.08 o 
   3  10   3      117.71      127.42     18.45 o 
   4  10   3       31.76       55.36     15.05 o 
   5  10   3       39.85       65.89     28.83 o 
   6  10   3        2.58        7.92     25.97 o 
   7  10   3       10.50        6.62     27.62 o 
   8  10   3        3.97       -8.66     26.46 o 
 -10  11   3       29.33       18.93     33.06 o 
  -9  11   3        3.19       -6.76     33.09 o 
  -8  11   3      102.03      108.16     34.47 o 
  -7  11   3        8.75       13.60     25.48 o 
  -6  11   3       84.36       78.43     31.00 o 
  -5  11   3       81.11       77.11     27.01 o 
  -4  11   3       10.93        7.19     23.05 o 
  -3  11   3        0.21        6.66     27.37 o 
  -2  11   3        0.05        3.33     26.82 o 
  -1  11   3        2.13        6.22     27.03 o 
   0  11   3      341.55      347.59     36.63 o 
   1  11   3      124.27      115.70     32.93 o 
   2  11   3        7.11       -5.76     29.30 o 
   3  11   3       23.18       12.58     30.56 o 
   4  11   3       23.94       39.02     24.94 o 
   5  11   3       44.92       57.71     28.33 o 
   6  11   3       78.17       97.10     29.18 o 
   7  11   3       38.83       35.53     28.36 o 
  -9  12   3        0.01      -14.15     34.09 o 
  -8  12   3        8.21       -3.43     32.08 o 
  -7  12   3      100.12       96.91     29.22 o 
  -6  12   3       71.96       96.88     28.77 o 
  -5  12   3       46.12       17.46     29.51 o 
  -4  12   3        0.12      -10.78     29.30 o 
  -3  12   3        2.15       -9.09     26.80 o 
  -2  12   3       88.79       91.98     32.84 o 
  -1  12   3       16.61       20.84     28.30 o 
   0  12   3       13.27        7.71     24.39 o 
   1  12   3      142.47      206.64     40.32 o 
   2  12   3        7.86       11.97     34.35 o 
   3  12   3       15.70       23.08     30.52 o 
   4  12   3       13.64       38.10     27.90 o 
   5  12   3       20.99        8.38     25.54 o 
   6  12   3        3.61        2.84     30.03 o 
  -8  13   3       35.51       59.60     34.34 o 
  -7  13   3        0.12       25.67     28.54 o 
  -6  13   3        0.32       20.07     30.83 o 
  -5  13   3       58.75       57.75     27.97 o 
  -4  13   3      194.12      213.44     38.28 o 
  -3  13   3       44.63       53.88     28.53 o 
  -2  13   3      120.82      116.95     34.77 o 
  -1  13   3       13.64       15.69     26.83 o 
   0  13   3       80.24      104.72     24.31 o 
   1  13   3        1.82      -19.33     36.22 o 
   2  13   3      217.59      206.96     38.32 o 
   3  13   3        0.30        3.05     36.44 o 
   4  13   3        6.84       36.49     27.16 o 
   5  13   3        3.50       -8.48     26.80 o 
  -7  14   3       17.87       49.88     35.26 o 
  -6  14   3       37.47       42.40     33.64 o 
  -5  14   3        1.64        3.04     32.83 o 
  -4  14   3        3.87        0.11     26.82 o 
  -3  14   3       76.42      124.11     32.40 o 
  -2  14   3        0.01        3.63     29.24 o 
  -1  14   3       53.32       65.39     34.36 o 
   0  14   3       39.14       43.60     25.86 o 
   1  14   3        7.64       46.60     38.49 o 
   2  14   3        0.74        7.56     37.02 o 
   3  14   3        5.22        6.34     36.31 o 
   4  14   3       17.11       25.28     26.63 o 
  -5  15   3        1.75       -8.31     30.92 o 
  -4  15   3        9.51       33.74     32.97 o 
  -3  15   3       24.10        4.22     28.37 o 
  -2  15   3        3.90       -4.12     27.04 o 
  -1  15   3        0.55       -0.85     32.60 o 
   0  15   3       66.66       90.17     25.44 o 
   1  15   3        4.72       -0.52     39.07 o 
   2  15   3       28.71       29.54     39.90 o 
  -4 -16   4       15.37       23.50     24.90 o 
  -3 -16   4        0.03        2.16     25.37 o 
  -2 -16   4       12.48        4.10     19.75 o 
  -1 -16   4        0.25        5.71     25.65 o 
   0 -16   4      102.20      124.86     34.30 o 
   1 -16   4        7.80      -16.10     29.42 o 
   2 -16   4        1.99       -0.49     27.22 o 
   3 -16   4        0.29      -11.30     26.93 o 
   4 -16   4       99.17      133.20     36.12 o 
  -6 -15   4        1.41      -16.92     49.27 o 
  -5 -15   4        1.70        7.93     24.47 o 
  -4 -15   4        4.37        3.39     23.68 o 
  -3 -15   4       60.39       65.40     24.13 o 
  -2 -15   4        2.50        4.55     18.46 o 
  -1 -15   4        2.16        4.18     23.30 o 
   0 -15   4        0.88        0.33     24.52 o 
   1 -15   4      125.00      126.73     30.51 o 
   2 -15   4       79.49       83.58     28.14 o 
   3 -15   4       21.19       32.65     28.43 o 
   4 -15   4        4.67        7.83     26.55 o 
   5 -15   4        0.97      -14.66     28.96 o 
   6 -15   4       45.20       23.22     28.69 o 
  -7 -14   4        8.79      -13.27     39.28 o 
  -6 -14   4        0.12        4.91     25.95 o 
  -5 -14   4        9.90       23.63     23.96 o 
  -4 -14   4       24.37       59.46     23.40 o 
  -3 -14   4       27.81       41.79     27.02 o 
  -2 -14   4        3.92        2.26     24.29 o 
  -1 -14   4        2.47       -5.12     23.94 o 
   0 -14   4        0.49        8.17     24.36 o 
   1 -14   4       64.31       60.20     26.85 o 
   2 -14   4       22.19       38.85     26.47 o 
   3 -14   4       35.91       21.05     28.15 o 
   4 -14   4       71.57       60.57     30.74 o 
   5 -14   4        0.30       13.86     27.23 o 
   6 -14   4        1.46       16.25     32.83 o 
   7 -14   4        8.93       29.24     32.16 o 
  -8 -13   4       58.90       17.99     46.56 o 
  -7 -13   4      146.26      213.24     30.44 o 
  -6 -13   4       25.70       26.57     24.12 o 
  -5 -13   4      129.31      139.73     25.91 o 
  -4 -13   4        3.21       21.83     21.52 o 
  -3 -13   4       36.79       33.24     14.86 o 
  -2 -13   4        1.99       -0.63     21.50 o 
  -1 -13   4       76.38      106.27     26.13 o 
   0 -13   4      518.55      494.67     39.07 o 
   1 -13   4       52.03       46.81     25.27 o 
   2 -13   4       14.43       19.95     25.66 o 
   3 -13   4       37.74       47.14     26.16 o 
   4 -13   4       36.38       26.76     26.90 o 
   5 -13   4       34.81       36.52     30.40 o 
   6 -13   4       13.37       20.77     27.82 o 
   7 -13   4        0.92       -8.66     31.14 o 
   8 -13   4       53.86       49.74     28.89 o 
  -9 -12   4       19.69        5.77     43.09 o 
  -8 -12   4       16.67        5.97     27.85 o 
  -7 -12   4        3.44        1.13     24.11 o 
  -6 -12   4       10.99        7.08     15.26 o 
  -5 -12   4        3.24        5.91     13.75 o 
  -4 -12   4        2.14       20.42     20.12 o 
  -3 -12   4        8.22       11.96     14.32 o 
  -2 -12   4        3.52        3.85     20.57 o 
  -1 -12   4      131.84      147.06     26.19 o 
   0 -12   4       83.39       48.78     24.73 o 
   1 -12   4      660.56      649.18     43.50 o 
   2 -12   4       35.16       28.75     25.50 o 
   3 -12   4       16.63        3.09     22.29 o 
   4 -12   4      204.56      180.26     31.24 o 
   5 -12   4       51.52       53.71     31.31 o 
   6 -12   4       93.79       72.22     30.18 o 
   7 -12   4        5.60       -0.63     29.53 o 
   8 -12   4        2.50       -2.50     30.45 o 
   9 -12   4        5.27       11.97     30.62 o 
 -10 -11   4       22.71      -14.51     36.89 o 
  -9 -11   4       61.05       56.86     21.97 o 
  -8 -11   4        0.81        1.25     16.21 o 
  -7 -11   4      136.56      125.69     18.54 o 
  -6 -11   4      270.06      293.38     21.24 o 
  -5 -11   4      422.37      430.38     21.80 o 
  -4 -11   4       11.17       15.89     20.35 o 
  -3 -11   4        0.44       21.15     17.62 o 
  -2 -11   4      160.06      180.75     25.89 o 
  -1 -11   4      533.09      525.63     35.37 o 
   0 -11   4       37.78       26.36     20.81 o 
   1 -11   4      240.90      192.82     28.24 o 
   2 -11   4       36.61       49.84     23.79 o 
   3 -11   4       63.05       85.70     26.28 o 
   4 -11   4       55.18       45.67     27.70 o 
   5 -11   4        1.18      -17.76     27.95 o 
   6 -11   4       10.50       12.04     27.60 o 
   7 -11   4       13.05       13.48     27.75 o 
   8 -11   4       33.52       35.13     33.53 o 
   9 -11   4        8.06       -1.49     33.33 o 
 -10 -10   4       27.81       14.22     26.70 o 
  -9 -10   4        9.15       12.91     17.52 o 
  -8 -10   4      106.36      128.84     18.93 o 
  -7 -10   4       44.50       32.12     16.90 o 
  -6 -10   4      371.54      389.08     21.42 o 
  -5 -10   4       36.31       28.66     13.70 o 
  -4 -10   4      190.70      192.19     23.37 o 
  -3 -10   4       32.67       31.87     13.17 o 
  -2 -10   4     1281.28     1149.62     43.66 o 
  -1 -10   4       75.82       77.11     20.77 o 
   0 -10   4       40.90       44.59     16.16 o 
   1 -10   4        9.52       12.97     14.20 o 
   2 -10   4      313.60      316.10     21.47 o 
   3 -10   4      185.53      156.14     18.97 o 
   4 -10   4       60.69       56.79     15.84 o 
   5 -10   4        0.04       -2.88     13.83 o 
   6 -10   4      187.33      201.12     17.86 o 
   7 -10   4       37.86       46.85     30.36 o 
   8 -10   4       42.54       68.62     32.14 o 
   9 -10   4        7.07       12.15     32.34 o 
  10 -10   4       11.32        8.39     29.69 o 
 -11  -9   4       19.94       26.61     27.51 o 
 -10  -9   4       37.31       32.80     19.20 o 
  -9  -9   4       21.47       28.26     17.70 o 
  -8  -9   4       56.76       59.51     17.18 o 
  -7  -9   4       80.97      116.33     25.07 o 
  -6  -9   4        0.31       -3.70     14.53 o 
  -5  -9   4       22.11       21.00     20.31 o 
  -4  -9   4      137.08      140.25     20.36 o 
  -3  -9   4       25.47       17.74     11.73 o 
  -2  -9   4       13.85        6.42     13.04 o 
  -1  -9   4      160.59      195.18     17.14 o 
   0  -9   4      185.06      194.01     18.72 o 
   1  -9   4       93.88       85.74     15.37 o 
   2  -9   4        0.37       -1.90     13.68 o 
   3  -9   4     1034.68      992.30     52.97 o 
   4  -9   4      166.11      170.52     17.31 o 
   5  -9   4      174.08      191.40     19.51 o 
   6  -9   4      278.08      261.68     30.68 o 
   7  -9   4      187.53      166.65     33.15 o 
   8  -9   4      201.32      186.76     33.95 o 
   9  -9   4        5.67       18.54     33.59 o 
  10  -9   4       13.88       23.97     33.63 o 
 -11  -8   4        0.91       13.53     21.24 o 
 -10  -8   4       87.70      101.58     25.49 o 
  -9  -8   4       49.33       34.64     18.22 o 
  -8  -8   4        2.37       -6.89     15.56 o 
  -7  -8   4        0.58        6.02     15.32 o 
  -6  -8   4      522.79      504.81     22.26 o 
  -5  -8   4       92.63       98.06     14.25 o 
  -4  -8   4       85.18       80.32     16.82 o 
  -3  -8   4       32.18       30.18      9.76 o 
  -2  -8   4        5.20        1.22     11.94 o 
  -1  -8   4       18.73        9.76     11.61 o 
   0  -8   4      536.79      475.13     49.13 o 
   1  -8   4       12.54        9.31     12.48 o 
   2  -8   4      721.48      723.89     25.05 o 
   3  -8   4      107.05       97.02     14.59 o 
   4  -8   4        1.40        1.60     12.54 o 
   5  -8   4      388.16      417.07     20.61 o 
   6  -8   4      582.37      618.38     23.37 o 
   7  -8   4      104.47      125.24     33.95 o 
   8  -8   4        2.27        0.60     28.88 o 
   9  -8   4        7.95       16.66     30.78 o 
  10  -8   4       14.25       42.92     34.61 o 
  11  -8   4       10.79       35.35     30.59 o 
 -12  -7   4       12.94       -9.20     29.37 o 
 -11  -7   4        0.99       -6.38     19.64 o 
 -10  -7   4       25.54       15.69     18.84 o 
  -9  -7   4       98.58       90.22     20.68 o 
  -8  -7   4       14.67        9.74     15.32 o 
  -7  -7   4      185.69      182.50     18.17 o 
  -6  -7   4        0.08       -1.68     13.76 o 
  -5  -7   4        2.58        5.46     16.56 o 
  -4  -7   4       52.20       53.82      9.03 o 
  -3  -7   4     3601.01     3560.08     31.56 o 
  -2  -7   4      116.41      109.01      9.54 o 
  -1  -7   4       24.52       21.76      3.96 o 
   0  -7   4        0.05        2.42     11.39 o 
   1  -7   4      333.47      314.60     17.75 o 
   2  -7   4       23.15        3.31     11.78 o 
   3  -7   4      312.04      335.78     26.20 o 
   4  -7   4     1017.79     1011.12     27.59 o 
   5  -7   4      242.30      221.30     12.55 o 
   6  -7   4       29.52       23.03     11.73 o 
   7  -7   4       14.00       15.12     10.73 o 
   8  -7   4        2.85        7.19     30.59 o 
   9  -7   4      193.89      237.13     40.48 o 
  10  -7   4        1.21       -9.14     35.07 o 
  11  -7   4        0.82       -7.95     34.76 o 
 -12  -6   4        8.22       -1.34     19.82 o 
 -11  -6   4        5.40        8.19     18.65 o 
 -10  -6   4       36.30       29.40     19.05 o 
  -9  -6   4      334.16      355.58     29.37 o 
  -8  -6   4       22.56       31.53     17.42 o 
  -7  -6   4       21.17       13.71     14.33 o 
  -6  -6   4        1.03       -0.50     13.33 o 
  -5  -6   4      199.42      191.37     11.89 o 
  -4  -6   4      197.07      196.44     10.30 o 
  -3  -6   4      102.04      112.31      8.42 o 
  -2  -6   4      804.04      932.15     17.82 o 
  -1  -6   4        0.18        0.20      4.32 o 
   0  -6   4      149.11      154.14     10.34 o 
   1  -6   4       72.33       48.31     11.99 o 
   2  -6   4      267.02      303.24     16.69 o 
   3  -6   4        1.48       -0.79      8.15 o 
   4  -6   4       51.94       74.26      9.52 o 
   5  -6   4       84.36       72.19     13.54 o 
   6  -6   4        0.67        5.83     11.70 o 
   7  -6   4       64.26       71.84     12.77 o 
   8  -6   4       11.63       21.21     30.71 o 
   9  -6   4       18.19        1.61     27.98 o 
  10  -6   4        0.80       -8.43     32.92 o 
  11  -6   4       13.25       11.07     35.88 o 
 -13  -5   4       16.94       33.25     35.79 o 
 -12  -5   4       14.49        8.61     19.36 o 
 -11  -5   4        1.05       -8.94     19.56 o 
 -10  -5   4      270.01      257.35     24.86 o 
  -9  -5   4        0.79        5.47     17.76 o 
  -8  -5   4       85.88       74.81     17.99 o 
  -7  -5   4      303.39      331.16     21.27 o 
  -6  -5   4       86.94       91.86     13.81 o 
  -5  -5   4       13.27       24.85      6.56 o 
  -4  -5   4       63.18       68.59      8.29 o 
  -3  -5   4       21.91       36.27      4.36 o 
  -2  -5   4     3717.69     3787.20     45.49 o 
  -1  -5   4     2309.04     2260.56     17.62 o 
   0  -5   4     2511.93     2504.22     29.71 o 
   1  -5   4     1155.76     1172.49     17.38 o 
   2  -5   4       59.96       52.72      9.42 o 
   3  -5   4      177.95      149.92     10.74 o 
   4  -5   4      339.83      390.52     18.25 o 
   5  -5   4      715.30      731.37     23.38 o 
   6  -5   4      187.39      193.93     22.13 o 
   7  -5   4      102.47       97.35     13.80 o 
   8  -5   4      408.03      397.40     40.13 o 
   9  -5   4        2.99        4.26     30.64 o 
  10  -5   4      105.22      115.87     37.36 o 
  11  -5   4       18.98        3.65     32.28 o 
  12  -5   4        0.48        6.12     34.30 o 
 -13  -4   4       19.49      -20.25     35.72 o 
 -12  -4   4        9.45       -0.65     15.85 o 
 -11  -4   4      118.82      108.74     22.78 o 
 -10  -4   4      113.62      117.06     20.99 o 
  -9  -4   4        9.77       12.87     18.27 o 
  -8  -4   4        1.32        1.09     16.22 o 
  -7  -4   4      309.69      306.27     20.55 o 
  -6  -4   4      704.84      710.17     18.07 o 
  -5  -4   4       65.74       54.57      8.06 o 
  -4  -4   4     2358.14     2314.12     17.94 o 
  -3  -4   4       45.84       42.35      4.27 o 
  -2  -4   4        7.28       14.35      3.73 o 
  -1  -4   4      684.64      701.68      8.93 o 
   0  -4   4      561.13      562.74     10.08 o 
   1  -4   4      633.49      645.88     12.73 o 
   2  -4   4     1837.76     1891.69     21.30 o 
   3  -4   4      117.33      151.03     13.59 o 
   4  -4   4        4.05       10.29     10.84 o 
   5  -4   4      258.56      250.42     16.32 o 
   6  -4   4       97.14       94.24     13.17 o 
   7  -4   4       83.22       86.91     13.66 o 
   8  -4   4      116.12      134.74     14.65 o 
   9  -4   4       34.43       42.92     32.55 o 
  10  -4   4       73.97       61.22     33.85 o 
  11  -4   4        1.28       14.85     31.13 o 
  12  -4   4        0.26        9.63     34.50 o 
 -13  -3   4        3.57       -0.36     31.83 o 
 -12  -3   4       26.48       35.99     16.13 o 
 -11  -3   4      346.27      335.67     21.39 o 
 -10  -3   4        2.75        4.28     13.67 o 
  -9  -3   4      178.84      158.82     21.54 o 
  -8  -3   4       17.97       12.24     15.26 o 
  -7  -3   4       81.55       86.07     15.89 o 
  -6  -3   4      569.72      546.42     14.44 o 
  -5  -3   4      958.02      949.57     15.66 o 
  -4  -3   4      435.65      406.66      9.62 o 
  -3  -3   4      416.21      368.16      5.43 o 
  -2  -3   4      315.13      305.03      8.29 o 
  -1  -3   4      350.71      357.30      6.79 o 
   0  -3   4       89.22       97.94      6.17 o 
   1  -3   4     1310.83     1229.51     16.13 o 
   2  -3   4       49.21       41.50      9.10 o 
   3  -3   4      116.89      170.09     13.88 o 
   4  -3   4     3245.61     3472.18    100.39 o 
   5  -3   4       87.63       86.59     13.45 o 
   6  -3   4       11.18        0.14     12.17 o 
   7  -3   4       19.68       29.16     11.89 o 
   8  -3   4       94.32      116.56     15.68 o 
   9  -3   4        0.05        1.40     26.19 o 
  10  -3   4        3.86       -0.51     32.21 o 
  11  -3   4       23.57       61.16     37.13 o 
  12  -3   4       11.66       26.93     38.16 o 
 -13  -2   4        1.05       -9.08     20.75 o 
 -12  -2   4      228.90      248.58     26.65 o 
 -11  -2   4       22.12       14.83     14.77 o 
 -10  -2   4        2.94        2.76     13.97 o 
  -9  -2   4      181.93      167.21     20.37 o 
  -8  -2   4       88.51       91.68     13.22 o 
  -7  -2   4       18.45       26.41     10.35 o 
  -6  -2   4     1899.72     1788.17     37.91 o 
  -5  -2   4       55.73       43.53      6.42 o 
  -4  -2   4        0.42        2.29      4.29 o 
  -3  -2   4      859.89      802.59     12.32 o 
  -2  -2   4     6940.86     7009.16     50.69 o 
  -1  -2   4        8.72       10.06      3.04 o 
   0  -2   4     2139.16     2151.60     17.55 o 
   1  -2   4      705.86      718.50     13.15 o 
   2  -2   4     1598.03     1640.82     40.33 o 
   3  -2   4     3896.95     3872.81     43.40 o 
   4  -2   4       70.48       28.72     24.86 o 
   5  -2   4     3485.95     3426.80     59.45 o 
   6  -2   4        1.60       -5.91     26.39 o 
   7  -2   4      334.77      287.56     37.90 o 
   8  -2   4        1.03       -1.48     32.20 o 
   9  -2   4      147.00      138.69     37.01 o 
  10  -2   4       19.62       10.77     26.36 o 
  11  -2   4        0.87        8.80     30.03 o 
  12  -2   4       10.78       16.33     32.18 o 
 -13  -1   4        0.06        1.61     19.13 o 
 -12  -1   4       26.63       36.49     16.67 o 
 -11  -1   4        2.85        7.41     14.55 o 
 -10  -1   4      220.50      187.70     17.27 o 
  -9  -1   4       10.78       19.40     16.32 o 
  -8  -1   4      161.05      166.17     12.54 o 
  -7  -1   4     1159.71     1140.55     24.82 o 
  -6  -1   4     1039.19     1023.16     14.85 o 
  -5  -1   4      134.97      145.64      7.20 o 
  -4  -1   4     4280.46     4086.11     23.69 o 
  -3  -1   4     1298.43     1289.20     16.84 o 
  -2  -1   4    16265.96    15863.51     70.07 o 
  -1  -1   4      672.31      638.13     12.07 o 
   0  -1   4     7486.10     7280.39     28.40 o 
   1  -1   4      771.14      752.44     16.02 o 
   2  -1   4     9800.96     9573.23     40.25 o 
   3  -1   4      341.77      324.78     14.27 o 
   4  -1   4      144.54      130.74     19.30 o 
   5  -1   4     3820.91     3610.27     51.81 o 
   6  -1   4       40.70       33.99     12.65 o 
   7  -1   4       19.37       -4.47     32.40 o 
   8  -1   4        4.22       -9.97     28.27 o 
   9  -1   4       11.36       12.36     33.62 o 
  10  -1   4        7.12      -15.93     32.61 o 
  11  -1   4        0.40      -15.58     24.78 o 
  12  -1   4        1.54       30.56     31.79 o 
 -13   0   4        3.83        4.15     18.92 o 
 -12   0   4        0.02        6.76     15.50 o 
 -11   0   4       21.00        8.69     14.59 o 
 -10   0   4      231.15      240.90     19.26 o 
  -9   0   4       47.97       42.59     14.03 o 
  -8   0   4       61.29       60.05      9.51 o 
  -7   0   4      260.34      270.66     12.44 o 
  -6   0   4       37.86       31.46      6.44 o 
  -5   0   4      695.67      691.81     11.18 o 
  -4   0   4     2589.60     2631.94     18.21 o 
  -3   0   4    12008.31    12202.87     72.92 o 
  -2   0   4       79.95       93.89      5.48 o 
  -1   0   4        2.90       17.99      5.59 o 
   0   0   4     4025.30     3817.51     24.60 o 
   1   0   4     2517.00     2442.25     22.68 o 
   2   0   4      870.96      837.06     16.08 o 
   3   0   4      274.29      280.86     14.29 o 
   4   0   4        2.27       12.01      7.31 o 
   5   0   4        0.12       -0.91      8.23 o 
   6   0   4       56.31       36.23     30.03 o 
   7   0   4       17.71       -7.04     35.06 o 
   8   0   4      172.22      134.33     41.13 o 
   9   0   4       12.43        1.43     33.36 o 
  10   0   4        5.87        7.83     30.83 o 
  11   0   4       27.32        4.21     33.78 o 
  12   0   4        2.02       -3.64     38.75 o 
 -13   1   4       26.92       15.71     20.41 o 
 -12   1   4       13.17       16.71     18.28 o 
 -11   1   4        0.64       -1.11     15.70 o 
 -10   1   4        4.83       16.48     14.89 o 
  -9   1   4      103.83       72.28     15.05 o 
  -8   1   4      161.96      149.74      9.06 o 
  -7   1   4      208.40      210.07      9.66 o 
  -6   1   4     2500.84     2571.37     26.67 o 
  -5   1   4        0.11        4.13      5.92 o 
  -4   1   4     2009.23     2086.28     24.51 o 
  -3   1   4     1735.03     1848.08     18.96 o 
  -2   1   4      158.50      157.27      7.88 o 
  -1   1   4     1930.11     1855.36     24.46 o 
   0   1   4      159.23      179.99      9.99 o 
   1   1   4      323.65      327.98     11.76 o 
   2   1   4       17.48       15.06      7.65 o 
   3   1   4      681.04      636.21     34.65 o 
   4   1   4       11.64        3.51      6.08 o 
   5   1   4      234.51      277.31     36.00 o 
   6   1   4       15.19        9.05     29.57 o 
   7   1   4       29.72       22.15     34.58 o 
   8   1   4      678.57      630.08     52.20 o 
   9   1   4       72.96       80.64     40.93 o 
  10   1   4       20.75       43.61     37.62 o 
  11   1   4       11.66       -9.07     36.31 o 
  12   1   4       11.86        2.44     38.21 o 
 -13   2   4       20.43       20.71     19.92 o 
 -12   2   4       16.78        1.14     18.80 o 
 -11   2   4       26.15       27.65     16.06 o 
 -10   2   4       43.53       35.52     15.65 o 
  -9   2   4      538.00      526.14     23.50 o 
  -8   2   4       14.40       16.55     12.79 o 
  -7   2   4        2.90        3.38     11.58 o 
  -6   2   4      721.68      743.37     23.69 o 
  -5   2   4      460.96      501.85     11.28 o 
  -4   2   4      113.47      105.27      7.22 o 
  -3   2   4      148.68      161.62      8.96 o 
  -2   2   4       64.90       79.87      7.67 o 
  -1   2   4        9.31        6.67      6.48 o 
   0   2   4      528.47      509.73     12.28 o 
   1   2   4      895.11      913.32     16.34 o 
   2   2   4       41.21       45.13     15.52 o 
   3   2   4      499.85      503.92     18.12 o 
   4   2   4      331.87      328.09     17.62 o 
   5   2   4      948.46      966.77     25.91 o 
   6   2   4      120.62      144.79     33.87 o 
   7   2   4      249.28      249.86     41.79 o 
   8   2   4        5.05        0.98     34.46 o 
   9   2   4       90.06      103.30     38.54 o 
  10   2   4       18.64       22.01     39.09 o 
  11   2   4       33.68       66.91     39.87 o 
 -13   3   4       40.38       77.15     29.70 o 
 -12   3   4       24.09       15.72     18.79 o 
 -11   3   4      113.63      127.68     21.37 o 
 -10   3   4      262.02      259.26     20.20 o 
  -9   3   4        3.56       12.48     14.37 o 
  -8   3   4       52.28       59.59     13.88 o 
  -7   3   4      701.92      655.99     21.85 o 
  -6   3   4      339.93      352.32     15.09 o 
  -5   3   4      434.20      426.53     11.38 o 
  -4   3   4        2.60        9.94      9.05 o 
  -3   3   4        7.18        5.82      6.46 o 
  -2   3   4     4256.75     4289.82     41.00 o 
  -1   3   4        3.25       -0.62      5.93 o 
   0   3   4     7647.39     7591.30     52.67 o 
   1   3   4        7.94        2.12      5.81 o 
   2   3   4        6.81       16.58     15.62 o 
   3   3   4     1042.36     1062.99     18.97 o 
   4   3   4      401.32      370.57     19.44 o 
   5   3   4      107.84       98.70     16.77 o 
   6   3   4       43.59       49.17     16.70 o 
   7   3   4      130.48      143.86     26.56 o 
   8   3   4      135.60      160.20     27.05 o 
   9   3   4      196.10      183.19     45.64 o 
  10   3   4       68.70       53.89     39.32 o 
  11   3   4        0.07       38.81     41.43 o 
 -13   4   4       36.79       22.50     28.96 o 
 -12   4   4        1.08       20.27     28.23 o 
 -11   4   4        0.60       -1.25     18.60 o 
 -10   4   4       87.35       90.98     20.39 o 
  -9   4   4       26.93       29.65     15.35 o 
  -8   4   4       56.14       63.20     15.30 o 
  -7   4   4       53.01       64.56     13.41 o 
  -6   4   4       80.47       70.89      6.61 o 
  -5   4   4       62.01       56.60     11.44 o 
  -4   4   4      634.21      549.09     16.46 o 
  -3   4   4      131.38      133.23     11.54 o 
  -2   4   4     1433.28     1390.07     19.02 o 
  -1   4   4      798.40      747.88     28.60 o 
   0   4   4        9.26       10.67      7.41 o 
   1   4   4      285.55      346.94     27.24 o 
   2   4   4      306.73      275.73     13.92 o 
   3   4   4      227.46      234.44     14.97 o 
   4   4   4        9.17       11.26     14.00 o 
   5   4   4       16.22       29.40     16.86 o 
   6   4   4       82.06       80.70     18.14 o 
   7   4   4        8.08       21.32     18.05 o 
   8   4   4        2.03       15.09     24.33 o 
   9   4   4       62.37       99.47     27.93 o 
  10   4   4        1.02       55.41     27.91 o 
  11   4   4        7.52       16.64     27.17 o 
 -13   5   4        9.24       22.29     27.48 o 
 -12   5   4        0.01        4.97     27.72 o 
 -11   5   4      192.59      174.16     32.48 o 
 -10   5   4       11.04        6.26     18.29 o 
  -9   5   4       10.69        1.88     18.09 o 
  -8   5   4        4.72        8.06     17.86 o 
  -7   5   4      214.09      230.40     17.39 o 
  -6   5   4      300.46      312.20     20.47 o 
  -5   5   4      578.41      585.99     19.16 o 
  -4   5   4      148.56      141.01     11.60 o 
  -3   5   4      317.23      250.50     15.16 o 
  -2   5   4      678.85      713.49     14.40 o 
  -1   5   4      485.44      476.54     18.85 o 
   0   5   4       12.72       11.77     12.79 o 
   1   5   4     1398.65     1509.20     32.73 o 
   2   5   4       42.90       58.56      7.84 o 
   3   5   4        9.51       12.03      8.51 o 
   4   5   4      157.25      133.39     17.21 o 
   5   5   4        5.89       -2.40     15.76 o 
   6   5   4        3.91       16.56     18.42 o 
   7   5   4       14.80        6.84     17.45 o 
   8   5   4      159.16      200.96     29.13 o 
   9   5   4        0.12       -1.87     24.49 o 
  10   5   4        3.69       10.32     23.92 o 
 -13   6   4        9.11       15.67     27.46 o 
 -12   6   4      101.57      131.43     31.02 o 
 -11   6   4       79.13       77.20     29.41 o 
 -10   6   4      102.44      127.29     30.07 o 
  -9   6   4       45.46       85.07     29.44 o 
  -8   6   4      993.79      973.65     36.86 o 
  -7   6   4      665.86      605.66     40.32 o 
  -6   6   4       60.32       40.43     16.48 o 
  -5   6   4      721.19      730.66     28.28 o 
  -4   6   4       66.00       80.06     15.75 o 
  -3   6   4      104.24       82.12     20.24 o 
  -2   6   4      321.37      406.85     30.92 o 
  -1   6   4      292.72      198.94     24.88 o 
   0   6   4        0.13        1.94     20.74 o 
   1   6   4     1065.33     1096.56     30.14 o 
   2   6   4      236.31      228.02     17.08 o 
   3   6   4      648.53      652.09     31.71 o 
   4   6   4      187.33      167.29     12.11 o 
   5   6   4      345.18      323.85     21.74 o 
   6   6   4       79.03       72.65     18.05 o 
   7   6   4       33.07       24.31     17.16 o 
   8   6   4        0.55        8.49     17.66 o 
   9   6   4       18.22       30.14     23.82 o 
  10   6   4       18.33       39.49     25.85 o 
 -12   7   4       13.30       13.46     31.29 o 
 -11   7   4        4.82       11.32     26.50 o 
 -10   7   4      194.92      211.37     35.37 o 
  -9   7   4        9.42       12.51     24.04 o 
  -8   7   4     1580.12     1562.49     63.14 o 
  -7   7   4       39.80       11.00     26.47 o 
  -6   7   4       30.19       34.56      9.47 o 
  -5   7   4      607.62      606.11     37.90 o 
  -4   7   4      827.22      860.90     43.19 o 
  -3   7   4       76.27       77.07     22.57 o 
  -2   7   4       91.31      130.98     24.93 o 
  -1   7   4      104.85      103.75     23.95 o 
   0   7   4      578.39      596.53     37.99 o 
   1   7   4       31.45       23.21     13.79 o 
   2   7   4      193.25      213.38     18.41 o 
   3   7   4        5.17        5.68     15.26 o 
   4   7   4       23.30       17.28     15.76 o 
   5   7   4        0.38        1.42     16.14 o 
   6   7   4      102.94      127.02     19.63 o 
   7   7   4        3.51        7.07     17.72 o 
   8   7   4       40.29       55.18     19.66 o 
   9   7   4       13.94       11.15     19.28 o 
  10   7   4       10.32      -18.01     42.07 o 
 -12   8   4       10.23        7.14     32.67 o 
 -11   8   4       28.22       15.75     30.08 o 
 -10   8   4      126.84      112.02     33.47 o 
  -9   8   4       57.29       63.76     30.21 o 
  -8   8   4      104.14      102.86     29.62 o 
  -7   8   4      118.81      107.86     29.58 o 
  -6   8   4        1.10      -11.13     25.69 o 
  -5   8   4       71.11       69.79     23.91 o 
  -4   8   4       90.48      102.95     23.61 o 
  -3   8   4      443.48      415.79     35.28 o 
  -2   8   4      128.32      113.75     24.61 o 
  -1   8   4        8.51        3.54     23.31 o 
   0   8   4        3.89       24.70     25.78 o 
   1   8   4      394.34      373.15     37.86 o 
   2   8   4      397.49      331.11     21.60 o 
   3   8   4       15.23       21.76     15.97 o 
   4   8   4        0.47       23.30     15.17 o 
   5   8   4       28.04       31.61     16.37 o 
   6   8   4        2.14       -3.29     17.40 o 
   7   8   4      120.48      133.75     20.73 o 
   8   8   4        2.85       -1.26     18.62 o 
   9   8   4       49.09       32.17     34.18 o 
 -11   9   4       25.78       41.29     31.39 o 
 -10   9   4       74.38       60.92     29.85 o 
  -9   9   4        0.01       -1.10     28.23 o 
  -8   9   4       15.02        7.88     24.85 o 
  -7   9   4      149.92      181.80     30.87 o 
  -6   9   4       90.23      166.77     32.23 o 
  -5   9   4       62.19       69.89     28.58 o 
  -4   9   4        0.01       13.39     25.14 o 
  -3   9   4       16.41        7.37     27.00 o 
  -2   9   4        3.05      -11.75     26.70 o 
  -1   9   4      484.80      494.50     41.41 o 
   0   9   4     1358.88     1382.38     58.36 o 
   1   9   4       31.90       23.11     29.25 o 
   2   9   4       16.03       -1.94     15.01 o 
   3   9   4       55.27       42.66     15.93 o 
   4   9   4      230.68      231.32     19.28 o 
   5   9   4      466.18      477.03     40.33 o 
   6   9   4      100.54       91.30     18.67 o 
   7   9   4        3.97        4.70     27.24 o 
   8   9   4       18.89        8.65     26.59 o 
 -11  10   4        0.99       -9.53     31.42 o 
 -10  10   4        0.21        2.09     26.53 o 
  -9  10   4      163.03      138.73     34.79 o 
  -8  10   4       14.82       13.77     25.34 o 
  -7  10   4        1.67       10.81     25.43 o 
  -6  10   4      159.93      164.44     32.36 o 
  -5  10   4      700.49      738.56     47.76 o 
  -4  10   4       86.04       92.62     30.43 o 
  -3  10   4      271.31      250.97     36.47 o 
  -2  10   4      522.04      441.75     41.16 o 
  -1  10   4      565.81      581.12     46.29 o 
   0  10   4      455.04      491.63     43.03 o 
   1  10   4      106.33       66.85     30.91 o 
   2  10   4        0.27       -5.07     31.05 o 
   3  10   4        0.01        1.12     14.66 o 
   4  10   4      142.44      142.98     17.52 o 
   5  10   4       18.25       17.71     28.58 o 
   6  10   4       11.55       10.50     26.70 o 
   7  10   4        1.47       -0.62     25.13 o 
   8  10   4       83.13       62.80     39.11 o 
 -10  11   4       62.97       33.67     30.90 o 
  -9  11   4        4.99        2.18     32.33 o 
  -8  11   4       12.64       11.88     25.82 o 
  -7  11   4       71.28       45.38     31.65 o 
  -6  11   4       70.71       73.47     27.99 o 
  -5  11   4        5.15       22.12     29.12 o 
  -4  11   4       68.24      110.22     32.54 o 
  -3  11   4      131.54       90.03     31.81 o 
  -2  11   4      283.95      289.16     38.15 o 
  -1  11   4      250.54      213.48     36.67 o 
   0  11   4       31.83       56.22     20.99 o 
   1  11   4       21.30       36.55     35.03 o 
   2  11   4       22.68       17.82     31.33 o 
   3  11   4       11.59        7.64     31.05 o 
   4  11   4       23.45       31.07     27.19 o 
   5  11   4        0.88        6.52     27.98 o 
   6  11   4       36.33       32.00     26.34 o 
   7  11   4        0.96       16.43     27.92 o 
  -9  12   4       27.16       18.23     34.32 o 
  -8  12   4       10.53       24.40     31.69 o 
  -7  12   4       10.76       14.82     30.58 o 
  -6  12   4        0.01        9.41     29.40 o 
  -5  12   4       69.27       72.34     28.60 o 
  -4  12   4       27.89       20.60     27.57 o 
  -3  12   4        6.72        4.57     27.76 o 
  -2  12   4       10.85       12.96     27.78 o 
  -1  12   4      125.35      159.00     34.66 o 
   0  12   4       41.01       28.29     21.31 o 
   1  12   4       10.49       14.57     30.23 o 
   2  12   4       44.80       43.30     36.83 o 
   3  12   4       61.94       38.20     33.76 o 
   4  12   4        2.78       11.45     24.59 o 
   5  12   4       42.54       72.30     31.68 o 
   6  12   4       24.51       24.80     31.51 o 
  -8  13   4        0.53       -7.36     32.53 o 
  -7  13   4       29.76       56.26     29.67 o 
  -6  13   4       54.50       50.24     28.94 o 
  -5  13   4       17.43       11.81     31.33 o 
  -4  13   4       29.88        0.75     26.55 o 
  -3  13   4        6.74        5.31     26.08 o 
  -2  13   4      150.37      182.21     37.74 o 
  -1  13   4        0.37       -8.28     27.12 o 
   0  13   4       72.97       89.16     24.59 o 
   1  13   4       44.59       43.19     36.33 o 
   2  13   4       21.69        6.32     31.74 o 
   3  13   4       10.87       25.62     32.25 o 
   4  13   4       13.27       29.91     28.31 o 
   5  13   4        2.59       12.59     31.12 o 
  -7  14   4        7.02       12.54     34.78 o 
  -6  14   4       72.76       75.04     36.89 o 
  -5  14   4      171.04      234.57     43.20 o 
  -4  14   4       24.86       16.49     26.58 o 
  -3  14   4        0.45       -0.83     28.14 o 
  -2  14   4        8.84       -8.94     26.85 o 
  -1  14   4      116.55       99.52     36.12 o 
   0  14   4        1.64       -6.65     35.43 o 
   1  14   4       84.52      108.99     41.80 o 
   2  14   4       21.86       32.17     38.46 o 
   3  14   4       16.64       14.95     40.16 o 
  -4  15   4       71.67       82.74     33.36 o 
  -3  15   4        8.79       -8.50     33.35 o 
  -2  15   4       63.18       66.17     36.73 o 
  -1  15   4        7.31       -4.57     25.13 o 
   0  15   4        3.07      -12.12     33.32 o 
   1  15   4        0.88      -18.14     40.22 o 
  -4 -16   5        9.80       -1.62     42.55 o 
  -3 -16   5       10.13       14.12     25.68 o 
  -2 -16   5        1.87       -4.87     18.03 o 
  -1 -16   5        2.48       -2.59     23.78 o 
   0 -16   5       99.98       68.31     28.84 o 
   1 -16   5        2.22       11.50     28.96 o 
   2 -16   5       43.88       27.54     28.41 o 
   3 -16   5        0.16        8.64     29.98 o 
   4 -16   5       34.79      -16.01     28.35 o 
  -6 -15   5        0.94       -7.99     49.25 o 
  -5 -15   5       24.94       17.20     49.09 o 
  -4 -15   5        2.95       23.39     23.30 o 
  -3 -15   5       91.83      109.86     25.55 o 
  -2 -15   5       49.70       67.62     27.11 o 
  -1 -15   5        0.75       -9.58     23.03 o 
   0 -15   5       19.70        6.81     23.11 o 
   1 -15   5      180.96      242.17     34.93 o 
   2 -15   5        6.95        0.77     27.29 o 
   3 -15   5       79.54       96.37     31.91 o 
   4 -15   5        5.87       10.18     28.87 o 
   5 -15   5        0.76        8.25     33.13 o 
   6 -15   5        0.35        7.60     27.22 o 
  -7 -14   5        2.15       -3.96     39.35 o 
  -6 -14   5       65.91       64.65     43.62 o 
  -5 -14   5       10.07       11.08     22.65 o 
  -4 -14   5       21.80        4.73     22.48 o 
  -3 -14   5       26.06       32.42     15.61 o 
  -2 -14   5       14.00       14.79     22.07 o 
  -1 -14   5       75.55      116.81     27.52 o 
   0 -14   5       97.07      105.90     26.58 o 
   1 -14   5      272.94      237.80     32.60 o 
   2 -14   5        1.64       -5.84     24.70 o 
   3 -14   5       47.82       42.29     27.59 o 
   4 -14   5      193.78      207.11     33.17 o 
   5 -14   5        0.44        5.48     28.32 o 
   6 -14   5      311.64      374.16     44.04 o 
   7 -14   5        6.13      -24.24     31.21 o 
  -8 -13   5       44.84       32.17     47.45 o 
  -7 -13   5       63.82       46.66     48.91 o 
  -6 -13   5       28.18       25.69     23.61 o 
  -5 -13   5      157.17      223.96     25.62 o 
  -4 -13   5       30.13       35.86     20.97 o 
  -3 -13   5       11.60       11.09     13.87 o 
  -2 -13   5        8.95        8.95     20.11 o 
  -1 -13   5       17.81       23.99     20.46 o 
   0 -13   5       18.16       22.95     22.87 o 
   1 -13   5       26.69       41.16     24.41 o 
   2 -13   5       80.43       62.67     27.47 o 
   3 -13   5       83.72       85.32     26.49 o 
   4 -13   5       66.74       69.97     26.96 o 
   5 -13   5      144.54      157.07     31.45 o 
   6 -13   5       21.46        4.67     31.70 o 
   7 -13   5        8.80       -4.34     32.24 o 
   8 -13   5        1.24        6.39     29.83 o 
  -9 -12   5       19.38       14.16     44.64 o 
  -8 -12   5       33.87       60.82     46.01 o 
  -7 -12   5       85.90       74.10     17.47 o 
  -6 -12   5       10.43       10.10     15.16 o 
  -5 -12   5       55.30       67.84     21.83 o 
  -4 -12   5      145.78      161.46     23.53 o 
  -3 -12   5        3.54       10.19     13.55 o 
  -2 -12   5        3.54       -1.42     19.64 o 
  -1 -12   5      243.78      222.89     27.77 o 
   0 -12   5       25.19       46.76     22.67 o 
   1 -12   5     1220.98     1145.28     52.54 o 
   2 -12   5       71.65       92.34     27.67 o 
   3 -12   5        1.04       17.63     23.18 o 
   4 -12   5       68.10       48.63     25.55 o 
   5 -12   5       16.17       31.26     27.65 o 
   6 -12   5       74.89       47.79     31.39 o 
   7 -12   5        0.91        3.73     30.61 o 
   8 -12   5        6.89       32.84     28.18 o 
   9 -12   5        0.10       -5.94     28.59 o 
 -10 -11   5       20.08       15.71     22.71 o 
  -9 -11   5      185.39      216.20     26.95 o 
  -8 -11   5        2.38       -0.75     20.45 o 
  -7 -11   5        1.29      -12.98     15.83 o 
  -6 -11   5      129.72      137.19     17.70 o 
  -5 -11   5        0.02        6.17     19.00 o 
  -4 -11   5        4.37        4.69     18.55 o 
  -3 -11   5      136.93      138.06     15.32 o 
  -2 -11   5      193.12      173.31     24.17 o 
  -1 -11   5      100.65      129.40     25.53 o 
   0 -11   5       48.87       60.69      9.46 o 
   1 -11   5     1236.46     1193.93     36.48 o 
   2 -11   5      836.96      774.26     51.59 o 
   3 -11   5       54.35       53.55     17.36 o 
   4 -11   5      258.53      239.17     21.62 o 
   5 -11   5      114.64      102.79     18.12 o 
   6 -11   5      103.90      102.96     31.17 o 
   7 -11   5      114.91      114.92     34.17 o 
   8 -11   5        0.17        0.38     28.85 o 
   9 -11   5       25.31       60.02     34.28 o 
 -10 -10   5       26.56       22.94     29.53 o 
  -9 -10   5       16.07       13.77     22.56 o 
  -8 -10   5      193.61      163.74     19.84 o 
  -7 -10   5       70.20       67.70     16.85 o 
  -6 -10   5      214.54      225.99     18.79 o 
  -5 -10   5       64.03       65.14     19.02 o 
  -4 -10   5        0.25        3.15     18.13 o 
  -3 -10   5       81.02       69.38     12.68 o 
  -2 -10   5      387.31      363.00     21.36 o 
  -1 -10   5        0.30        7.69     13.88 o 
   0 -10   5      102.88      106.58     10.25 o 
   1 -10   5      215.06      232.20     19.83 o 
   2 -10   5        0.21        3.54     15.05 o 
   3 -10   5       57.45       68.42     17.61 o 
   4 -10   5      475.88      471.84     25.32 o 
   5 -10   5        1.75        9.06     14.51 o 
   6 -10   5      144.64      151.82     17.15 o 
   7 -10   5        3.48       10.71     26.85 o 
   8 -10   5        0.65        2.84     26.09 o 
   9 -10   5       44.83       71.10     35.52 o 
  10 -10   5       22.41       24.14     32.70 o 
 -11  -9   5        2.41       32.79     27.49 o 
 -10  -9   5       48.49       40.41     29.29 o 
  -9  -9   5       32.52       45.72     17.53 o 
  -8  -9   5      146.18      121.15     18.23 o 
  -7  -9   5       12.64       17.70     14.79 o 
  -6  -9   5       16.42       22.34     14.82 o 
  -5  -9   5     1040.78     1071.52     45.53 o 
  -4  -9   5      178.62      210.34     20.31 o 
  -3  -9   5        4.73        9.24      9.65 o 
  -2  -9   5       93.95       99.84     14.71 o 
  -1  -9   5       10.46        8.35      3.47 o 
   0  -9   5      443.44      447.23     14.51 o 
   1  -9   5      249.42      262.56     34.61 o 
   2  -9   5        5.22        3.89     14.28 o 
   3  -9   5       51.09       41.01     15.77 o 
   4  -9   5     1414.62     1342.99     35.57 o 
   5  -9   5      421.11      378.51     22.21 o 
   6  -9   5       31.84       31.80     20.02 o 
   7  -9   5       71.77      120.15     33.90 o 
   8  -9   5        0.09       19.58     25.21 o 
   9  -9   5        0.01       12.00     31.32 o 
  10  -9   5        1.21       11.05     34.86 o 
 -12  -8   5        3.46      -12.59     32.50 o 
 -11  -8   5       12.10       10.25     31.94 o 
 -10  -8   5       90.61       98.57     20.90 o 
  -9  -8   5        0.25       10.05     17.86 o 
  -8  -8   5      255.03      288.10     22.81 o 
  -7  -8   5       59.23       55.73     15.79 o 
  -6  -8   5       54.10       39.03     14.82 o 
  -5  -8   5       34.75       19.40     16.84 o 
  -4  -8   5      324.80      351.19     19.80 o 
  -3  -8   5      325.39      331.03     11.17 o 
  -2  -8   5      920.77      948.22     24.21 o 
  -1  -8   5       12.16       14.99      5.14 o 
   0  -8   5      766.06      792.08     17.50 o 
   1  -8   5       13.20       20.91     13.30 o 
   2  -8   5     1703.98     1648.24     35.89 o 
   3  -8   5      594.42      570.20     23.94 o 
   4  -8   5      496.68      479.54     23.38 o 
   5  -8   5      824.97      844.50     30.00 o 
   6  -8   5      427.03      405.76     21.93 o 
   7  -8   5      460.35      429.37     42.30 o 
   8  -8   5       35.78       28.21     33.00 o 
   9  -8   5       20.54       10.53     34.32 o 
  10  -8   5       70.17       94.16     38.62 o 
  11  -8   5        0.97       11.85     34.28 o 
 -12  -7   5       26.67       49.97     33.94 o 
 -11  -7   5       17.84       30.35     30.83 o 
 -10  -7   5        7.85       -3.72     17.61 o 
  -9  -7   5      333.05      347.69     38.36 o 
  -8  -7   5       23.03       40.87     17.50 o 
  -7  -7   5      161.72      168.61     16.67 o 
  -6  -7   5        0.37       18.22      8.60 o 
  -5  -7   5        3.96       -4.32      4.85 o 
  -4  -7   5     1102.46     1191.33     19.27 o 
  -3  -7   5      734.38      734.86     13.17 o 
  -2  -7   5      431.38      486.77     20.26 o 
  -1  -7   5      822.89      835.44     13.16 o 
   0  -7   5       46.92       48.23      8.79 o 
   1  -7   5      383.73      376.53     20.85 o 
   2  -7   5       11.88       23.26     12.95 o 
   3  -7   5      582.08      588.62     23.35 o 
   4  -7   5      283.76      319.97     20.23 o 
   5  -7   5      379.46      355.00     20.80 o 
   6  -7   5       10.58        7.02     13.02 o 
   7  -7   5      409.22      374.34     20.54 o 
   8  -7   5        0.05        3.90     27.24 o 
   9  -7   5        7.34      -10.05     31.58 o 
  10  -7   5        3.39       12.24     32.99 o 
  11  -7   5        2.46      -12.32     38.33 o 
 -12  -6   5        4.34       19.19     31.47 o 
 -11  -6   5        0.13       -0.79     18.70 o 
 -10  -6   5       70.62       43.92     18.20 o 
  -9  -6   5      208.91      179.12     21.95 o 
  -8  -6   5       83.95       89.02     17.82 o 
  -7  -6   5       45.15       57.14     13.81 o 
  -6  -6   5      206.75      224.29     10.49 o 
  -5  -6   5      112.08      131.85      9.20 o 
  -4  -6   5     2178.86     2312.49     30.71 o 
  -3  -6   5      691.83      793.38     18.67 o 
  -2  -6   5     1109.20     1290.23     17.24 o 
  -1  -6   5      532.84      513.95     11.02 o 
   0  -6   5       47.05       33.72      7.01 o 
   1  -6   5      216.08      228.61     16.03 o 
   2  -6   5      578.18      587.30     22.17 o 
   3  -6   5       18.12       26.26     13.13 o 
   4  -6   5       39.99       47.11     13.71 o 
   5  -6   5       16.93       34.08     14.00 o 
   6  -6   5      796.27      802.15     27.74 o 
   7  -6   5       42.60       45.66     14.02 o 
   8  -6   5      149.10      125.40     36.32 o 
   9  -6   5        8.88       10.02     28.53 o 
  10  -6   5       57.87       35.08     31.90 o 
  11  -6   5        4.72       -2.00     31.09 o 
 -13  -5   5       13.24        0.58     31.85 o 
 -12  -5   5       18.88        4.77     20.17 o 
 -11  -5   5        0.01      -12.80     19.24 o 
 -10  -5   5      108.89      106.60     27.40 o 
  -9  -5   5      222.70      235.03     24.44 o 
  -8  -5   5       61.70       81.32     17.60 o 
  -7  -5   5       15.02       31.28     14.57 o 
  -6  -5   5       25.64       22.87      6.18 o 
  -5  -5   5     2475.02     2625.01     24.27 o 
  -4  -5   5      438.17      447.75      8.81 o 
  -3  -5   5      287.07      307.13      7.12 o 
  -2  -5   5      443.26      476.30     10.24 o 
  -1  -5   5      705.23      669.54     10.62 o 
   0  -5   5      244.18      261.62      9.55 o 
   1  -5   5       11.66        7.16      8.39 o 
   2  -5   5      454.24      430.64     28.76 o 
   3  -5   5      447.64      370.49     18.69 o 
   4  -5   5       11.31       13.04     12.07 o 
   5  -5   5      259.97      245.11     17.72 o 
   6  -5   5      182.26      150.93     16.25 o 
   7  -5   5      165.74      118.21     15.72 o 
   8  -5   5      100.13      111.08     30.83 o 
   9  -5   5       32.75       24.50     31.17 o 
  10  -5   5       24.86       68.24     30.89 o 
  11  -5   5      117.74      102.40     39.18 o 
 -13  -4   5        2.60       23.12     37.19 o 
 -12  -4   5       61.07       30.09     19.62 o 
 -11  -4   5       17.19        8.97     17.05 o 
 -10  -4   5       44.54       37.27     13.28 o 
  -9  -4   5      963.70      997.02     60.17 o 
  -8  -4   5      178.39      190.02     19.55 o 
  -7  -4   5      186.07      188.06     13.93 o 
  -6  -4   5      326.47      335.81     12.32 o 
  -5  -4   5        0.01        3.30      6.81 o 
  -4  -4   5      163.26      167.30      6.27 o 
  -3  -4   5      919.41      926.20     21.36 o 
  -2  -4   5      493.01      476.79      6.70 o 
  -1  -4   5     1245.10     1250.34     11.20 o 
   0  -4   5     1442.05     1429.04     15.32 o 
   1  -4   5      799.94      878.30     17.26 o 
   2  -4   5     1514.02     1768.58     25.47 o 
   3  -4   5      188.62      187.68     15.88 o 
   4  -4   5      289.44      348.96     18.73 o 
   5  -4   5       61.81       53.73     13.80 o 
   6  -4   5        0.00        4.27     13.39 o 
   7  -4   5       36.37       42.09     14.47 o 
   8  -4   5      116.31       85.43     15.26 o 
   9  -4   5       10.87       15.91     32.94 o 
  10  -4   5        0.10        8.24     29.79 o 
  11  -4   5        5.34       30.91     34.83 o 
 -13  -3   5       26.63       19.21     29.93 o 
 -12  -3   5      352.21      328.97     33.66 o 
 -11  -3   5        0.02       -9.93     17.43 o 
 -10  -3   5      144.47      138.55     19.87 o 
  -9  -3   5     2018.49     2180.48     44.76 o 
  -8  -3   5        0.92        8.61     10.78 o 
  -7  -3   5       45.96       57.47      8.95 o 
  -6  -3   5       31.43       39.22      7.95 o 
  -5  -3   5      148.38      150.12      8.56 o 
  -4  -3   5      575.37      622.66     18.64 o 
  -3  -3   5      970.76     1033.67     15.93 o 
  -2  -3   5       68.61       84.81      6.05 o 
  -1  -3   5      492.65      463.83      6.93 o 
   0  -3   5     1705.86     1635.89     20.66 o 
   1  -3   5        5.57       13.04      6.80 o 
   2  -3   5        6.52       17.77      9.45 o 
   3  -3   5      741.84      868.36     31.63 o 
   4  -3   5       38.50       27.98     14.19 o 
   5  -3   5      173.94      246.68     19.65 o 
   6  -3   5       64.91       60.59     15.24 o 
   7  -3   5      472.17      422.68     35.82 o 
   8  -3   5        1.17      -10.56     12.62 o 
   9  -3   5        0.05       12.24     32.29 o 
  10  -3   5       26.91       43.97     32.89 o 
  11  -3   5       12.94       51.89     34.67 o 
 -13  -2   5       27.20       29.38     21.09 o 
 -12  -2   5      149.56      163.98     19.32 o 
 -11  -2   5       81.81       68.33     15.74 o 
 -10  -2   5        9.09       15.93     16.50 o 
  -9  -2   5       12.07        4.37     15.43 o 
  -8  -2   5        1.89       19.08     13.35 o 
  -7  -2   5        0.03        6.24      9.36 o 
  -6  -2   5     5527.71     5730.66     56.20 o 
  -5  -2   5     1007.94     1057.91     14.16 o 
  -4  -2   5     1089.40     1170.69     25.11 o 
  -3  -2   5     1020.41     1082.48     16.16 o 
  -2  -2   5     7291.03     7391.88     32.37 o 
  -1  -2   5      680.28      689.97      7.81 o 
   0  -2   5     1681.50     1761.57     15.06 o 
   1  -2   5     5972.00     5973.66     86.52 o 
   2  -2   5       86.16       80.01      6.06 o 
   3  -2   5     5501.52     5581.00     68.07 o 
   4  -2   5      611.41      559.49     18.77 o 
   5  -2   5     1457.11     1448.81     31.08 o 
   6  -2   5      815.63      829.34     48.72 o 
   7  -2   5       22.46        4.81     29.32 o 
   8  -2   5       95.18       82.87     32.27 o 
   9  -2   5        1.74      -14.97     15.38 o 
  10  -2   5        6.59       -0.88     24.99 o 
  11  -2   5        4.84        6.05     35.13 o 
 -13  -1   5       20.71       36.57     21.96 o 
 -12  -1   5        0.84        5.87     15.62 o 
 -11  -1   5       10.53        0.72     14.20 o 
 -10  -1   5        8.32        7.80     14.47 o 
  -9  -1   5       69.22       82.09     17.31 o 
  -8  -1   5      246.06      262.41     15.73 o 
  -7  -1   5       96.76       91.00      8.77 o 
  -6  -1   5     2498.86     2710.01     24.29 o 
  -5  -1   5      223.56      222.60      8.09 o 
  -4  -1   5      326.75      315.90      7.80 o 
  -3  -1   5     3321.10     3246.62     39.96 o 
  -2  -1   5        8.16       15.56      3.80 o 
  -1  -1   5        1.22        2.44      5.23 o 
   0  -1   5        9.80       10.15      6.59 o 
   1  -1   5      989.65     1111.86     19.66 o 
   2  -1   5      130.53      125.89     12.84 o 
   3  -1   5      441.83      474.92     18.83 o 
   4  -1   5     5067.73     5174.80    167.29 o 
   5  -1   5       52.75       27.82      9.18 o 
   6  -1   5      625.93      541.70     38.12 o 
   7  -1   5       46.37        7.19     33.87 o 
   8  -1   5      140.12      130.59     36.69 o 
   9  -1   5       65.47       69.04     33.91 o 
  10  -1   5        3.43       11.29     33.29 o 
  11  -1   5       37.27       22.69     35.38 o 
 -13   0   5       30.90       35.55     16.17 o 
 -12   0   5       31.32       37.36     15.90 o 
 -11   0   5        1.12      -13.08     15.34 o 
 -10   0   5      222.10      215.50     18.08 o 
  -9   0   5       48.65       29.07     16.04 o 
  -8   0   5     2036.41     1989.98     49.83 o 
  -7   0   5      681.60      760.96     14.86 o 
  -6   0   5       92.63      118.19      7.39 o 
  -5   0   5     6491.90     7041.84     38.67 o 
  -4   0   5      281.10      284.51      8.13 o 
  -3   0   5     5185.99     5165.19     43.83 o 
  -2   0   5     1150.10     1221.50     13.70 o 
  -1   0   5     1182.98     1150.11     15.26 o 
   0   0   5     4122.56     4277.02     37.59 o 
   1   0   5       33.55       83.11      8.84 o 
   2   0   5      460.65      531.51     13.69 o 
   3   0   5      761.79      793.55     44.60 o 
   4   0   5     3085.02     3342.86     75.85 o 
   5   0   5      226.53      185.92     18.35 o 
   6   0   5       83.20       69.34     32.34 o 
   7   0   5       35.39       37.86     37.94 o 
   8   0   5        4.57      -38.59     38.59 o 
   9   0   5       14.09       16.89     36.53 o 
  10   0   5       42.50       30.65     34.21 o 
  11   0   5        0.07       -5.21     31.10 o 
 -13   1   5       45.69       54.43     20.31 o 
 -12   1   5       11.28       17.37     16.00 o 
 -11   1   5        0.27       -1.02     14.88 o 
 -10   1   5        2.18       -0.48     13.78 o 
  -9   1   5      524.29      519.61     22.23 o 
  -8   1   5      129.21      139.94     15.14 o 
  -7   1   5     1298.39     1293.22     29.53 o 
  -6   1   5        0.28        4.96      6.44 o 
  -5   1   5     1167.86     1254.94     17.44 o 
  -4   1   5      349.13      370.65     10.91 o 
  -3   1   5      470.23      470.14     12.03 o 
  -2   1   5     1615.67     1634.47     19.63 o 
  -1   1   5      115.76      154.59      8.31 o 
   0   1   5       67.59       60.47      7.90 o 
   1   1   5     1212.89     1230.60     22.24 o 
   2   1   5     1170.85     1179.65     20.67 o 
   3   1   5      309.70      306.84     15.21 o 
   4   1   5       78.02       71.96      6.52 o 
   5   1   5        0.12       12.34     20.31 o 
   6   1   5       92.28       62.19     33.02 o 
   7   1   5     2573.34     2601.00     84.62 o 
   8   1   5        0.22      -11.59     38.19 o 
   9   1   5       42.53       13.09     38.29 o 
  10   1   5       77.41       65.09     38.35 o 
  11   1   5        0.30       -5.74     32.02 o 
 -13   2   5        6.63       -2.48     19.72 o 
 -12   2   5        3.58       17.25     15.84 o 
 -11   2   5        1.42        7.40     15.12 o 
 -10   2   5      245.57      207.58     18.58 o 
  -9   2   5      150.06      144.73     17.13 o 
  -8   2   5       66.72       66.42     13.95 o 
  -7   2   5       12.88       10.07      6.61 o 
  -6   2   5      433.77      443.22     13.36 o 
  -5   2   5      447.90      438.09     11.53 o 
  -4   2   5     2361.25     2408.07     22.70 o 
  -3   2   5     1389.54     1458.35     24.45 o 
  -2   2   5      934.08      972.95     22.02 o 
  -1   2   5      908.66      897.80     30.31 o 
   0   2   5        6.17       18.70      7.92 o 
   1   2   5     2398.94     2511.80     38.81 o 
   2   2   5       91.61      105.88     17.65 o 
   3   2   5       88.65      110.28     13.80 o 
   4   2   5      667.36      677.40     22.53 o 
   5   2   5      386.75      376.09     24.60 o 
   6   2   5       39.64       76.73     26.13 o 
   7   2   5      521.30      613.81     36.42 o 
   8   2   5       28.52       47.26     32.53 o 
   9   2   5       30.62       47.23     27.03 o 
  10   2   5        9.28       19.81     27.74 o 
  11   2   5        4.85        5.19     31.64 o 
 -13   3   5       79.30       93.93     22.11 o 
 -12   3   5        6.24       10.24     18.28 o 
 -11   3   5       27.25       32.25     16.38 o 
 -10   3   5      104.28      103.13     17.07 o 
  -9   3   5      250.87      251.03     19.41 o 
  -8   3   5       43.61       46.84     14.00 o 
  -7   3   5       61.45       61.05      7.02 o 
  -6   3   5        8.33        7.93      6.96 o 
  -5   3   5      374.94      395.28     14.39 o 
  -4   3   5      187.32      179.90     11.98 o 
  -3   3   5        2.09        5.06      9.24 o 
  -2   3   5      198.31      236.47     14.15 o 
  -1   3   5      460.85      472.26     29.21 o 
   0   3   5        2.23        8.66     13.40 o 
   1   3   5      380.11      404.98     12.25 o 
   2   3   5      561.70      567.46     25.16 o 
   3   3   5     1003.99     1093.78     25.48 o 
   4   3   5       25.98       33.68     14.50 o 
   5   3   5      141.02      171.13     18.38 o 
   6   3   5       25.22       25.61     17.19 o 
   7   3   5      255.51      269.11     29.19 o 
   8   3   5        0.09        9.35     23.65 o 
   9   3   5       18.57       60.93     27.92 o 
  10   3   5       76.47       93.24     40.79 o 
  11   3   5        9.47        8.16     28.64 o 
 -13   4   5       14.03       -5.68     27.61 o 
 -12   4   5       46.91       42.24     21.37 o 
 -11   4   5       28.70       16.60     18.44 o 
 -10   4   5      344.16      317.39     23.24 o 
  -9   4   5      299.37      307.36     20.74 o 
  -8   4   5      910.55      966.20     28.08 o 
  -7   4   5       81.57       84.50      7.32 o 
  -6   4   5       33.64       38.08      8.00 o 
  -5   4   5      171.04      173.87     13.27 o 
  -4   4   5     1304.26     1382.29     24.27 o 
  -3   4   5      903.37      883.71     18.48 o 
  -2   4   5        4.09        2.12      7.08 o 
  -1   4   5      284.10      308.59     13.59 o 
   0   4   5     2534.68     2766.00     43.80 o 
   1   4   5     3608.23     3763.59     34.04 o 
   2   4   5     1611.73     1785.31     74.40 o 
   3   4   5      579.51      595.19     26.41 o 
   4   4   5      107.64      127.11     16.93 o 
   5   4   5      248.58      259.93     20.01 o 
   6   4   5        3.02       15.91     17.14 o 
   7   4   5       36.86       34.79     18.01 o 
   8   4   5      207.92      231.38     29.31 o 
   9   4   5        1.31        9.88     25.62 o 
  10   4   5        5.35        8.93     25.24 o 
 -13   5   5        4.06        9.21     29.48 o 
 -12   5   5        0.96        2.31     27.08 o 
 -11   5   5        0.05       15.86     19.20 o 
 -10   5   5       30.10       28.82     18.55 o 
  -9   5   5      210.01      213.70     19.61 o 
  -8   5   5       23.29       28.87     14.80 o 
  -7   5   5      305.82      331.52     11.34 o 
  -6   5   5     1529.01     1506.73     24.40 o 
  -5   5   5      453.86      491.71     18.27 o 
  -4   5   5      519.16      513.20     24.31 o 
  -3   5   5      382.69      392.17     13.76 o 
  -2   5   5       85.20      100.52      8.32 o 
  -1   5   5      104.82      111.02     12.11 o 
   0   5   5     1566.80     1511.95     34.03 o 
   1   5   5       42.24       68.32      7.35 o 
   2   5   5     1750.61     1837.89     32.59 o 
   3   5   5       10.11        8.89      9.23 o 
   4   5   5      561.16      547.99     23.67 o 
   5   5   5       12.76       25.04     17.29 o 
   6   5   5      367.79      404.28     23.71 o 
   7   5   5      153.44      178.90     20.60 o 
   8   5   5       45.73       46.79     23.91 o 
   9   5   5       18.25       20.21     23.86 o 
  10   5   5        2.90       48.55     26.85 o 
 -13   6   5        6.29       24.03     30.22 o 
 -12   6   5      171.57      175.24     32.95 o 
 -11   6   5       47.56       60.41     27.98 o 
 -10   6   5        0.83       10.95     18.84 o 
  -9   6   5      581.70      564.24     36.08 o 
  -8   6   5       19.85       41.21     28.44 o 
  -7   6   5      481.13      452.43     17.96 o 
  -6   6   5       19.86       40.89     13.48 o 
  -5   6   5     1241.22     1273.46     26.83 o 
  -4   6   5      763.53      779.02     20.18 o 
  -3   6   5      211.75      236.69     11.77 o 
  -2   6   5      585.56      613.76     13.05 o 
  -1   6   5       61.42       62.82     24.03 o 
   0   6   5      670.55      678.27     46.54 o 
   1   6   5      240.00      216.71      7.02 o 
   2   6   5      323.32      304.58     12.24 o 
   3   6   5       79.66       56.14      9.80 o 
   4   6   5       70.11       48.91     17.09 o 
   5   6   5      172.92      170.90     19.86 o 
   6   6   5       87.84       85.07     22.86 o 
   7   6   5       34.17       46.22     18.55 o 
   8   6   5       17.67        9.86     18.00 o 
   9   6   5        1.64       16.37     23.90 o 
  10   6   5        5.83       22.29     26.53 o 
 -12   7   5       15.62       16.59     26.97 o 
 -11   7   5       26.51       21.54     26.43 o 
 -10   7   5       83.14       87.40     30.11 o 
  -9   7   5      667.70      657.91     46.63 o 
  -8   7   5        3.15        6.54     24.41 o 
  -7   7   5       95.74      115.17     23.12 o 
  -6   7   5      503.06      500.93     29.37 o 
  -5   7   5        1.76        5.89     17.13 o 
  -4   7   5       13.75       11.92     22.47 o 
  -3   7   5       13.21       15.09     20.98 o 
  -2   7   5      624.73      623.49     39.40 o 
  -1   7   5       63.97       56.33     25.19 o 
   0   7   5      345.09      358.99     38.19 o 
   1   7   5       78.92       73.95     17.40 o 
   2   7   5      462.11      480.12     25.55 o 
   3   7   5      142.19      164.60     25.68 o 
   4   7   5      148.98      157.11     19.39 o 
   5   7   5        3.06        7.21     16.65 o 
   6   7   5        2.77        0.46     17.44 o 
   7   7   5       35.83       32.88     18.90 o 
   8   7   5      105.39      123.27     20.52 o 
   9   7   5       32.75       57.87     26.51 o 
 -12   8   5        3.99        7.56     26.90 o 
 -11   8   5        0.01        4.39     26.03 o 
 -10   8   5       20.88       36.01     28.66 o 
  -9   8   5       26.18        4.49     29.70 o 
  -8   8   5       77.10       43.30     25.16 o 
  -7   8   5      254.75      276.28     35.69 o 
  -6   8   5      711.46      709.31     44.62 o 
  -5   8   5      730.11      743.14     44.82 o 
  -4   8   5      256.99      242.23     31.72 o 
  -3   8   5      257.92      251.84     32.31 o 
  -2   8   5       91.78       67.94     26.75 o 
  -1   8   5      439.55      459.09     38.31 o 
   0   8   5      180.11      170.47     33.83 o 
   1   8   5       18.60       15.73     15.78 o 
   2   8   5       26.17       15.66     16.47 o 
   3   8   5       33.62       56.22     17.55 o 
   4   8   5       42.96       35.77     16.51 o 
   5   8   5      340.75      343.95     23.21 o 
   6   8   5        0.58        3.77     17.94 o 
   7   8   5      269.45      198.65     23.36 o 
   8   8   5        0.06       -1.31     18.64 o 
   9   8   5       10.09       23.62     26.52 o 
 -11   9   5        0.05        4.75     26.75 o 
 -10   9   5        0.68       12.36     30.22 o 
  -9   9   5      320.83      295.11     40.01 o 
  -8   9   5      175.13      141.07     30.90 o 
  -7   9   5       35.29       29.48     24.35 o 
  -6   9   5      332.52      284.92     36.16 o 
  -5   9   5       58.73       87.44     26.67 o 
  -4   9   5       24.12       15.78     29.72 o 
  -3   9   5      313.33      285.76     36.13 o 
  -2   9   5      172.12      168.22     32.68 o 
  -1   9   5        7.51       26.18     27.81 o 
   0   9   5      481.97      463.63     45.56 o 
   1   9   5      319.24      307.46     43.16 o 
   2   9   5      184.09      155.77     20.16 o 
   3   9   5       76.05       77.53     18.17 o 
   4   9   5       30.17       43.06     17.39 o 
   5   9   5        6.55       10.91     16.40 o 
   6   9   5       60.25       87.34     18.27 o 
   7   9   5       92.43       68.01     27.84 o 
   8   9   5        0.95        8.95     26.95 o 
 -11  10   5       17.83       32.36     29.68 o 
 -10  10   5        0.93        8.46     31.23 o 
  -9  10   5      153.25      162.27     36.70 o 
  -8  10   5        5.85      -10.49     28.69 o 
  -7  10   5        0.05        7.76     27.05 o 
  -6  10   5      114.91       76.21     28.01 o 
  -5  10   5      144.10      165.73     29.99 o 
  -4  10   5      359.16      391.99     41.63 o 
  -3  10   5      104.50      100.54     32.52 o 
  -2  10   5        0.41        6.02     29.48 o 
  -1  10   5       19.14       14.33     24.93 o 
   0  10   5       21.03       -6.73     33.08 o 
   1  10   5       38.11       38.25     35.14 o 
   2  10   5        3.42        1.17     34.63 o 
   3  10   5       18.96       36.19     16.87 o 
   4  10   5      115.82       98.06     17.93 o 
   5  10   5       76.87       68.24     27.50 o 
   6  10   5        2.47        8.01     25.02 o 
   7  10   5        2.09        4.51     28.29 o 
 -10  11   5        8.38        7.29     27.65 o 
  -9  11   5       17.17       12.02     27.61 o 
  -8  11   5       45.95       61.62     32.43 o 
  -7  11   5       86.58      111.38     32.25 o 
  -6  11   5       40.64       52.98     31.29 o 
  -5  11   5       33.84       35.23     29.69 o 
  -4  11   5        8.14       10.98     29.75 o 
  -3  11   5      543.71      445.95     42.36 o 
  -2  11   5      140.05      232.67     37.87 o 
  -1  11   5        4.43        1.44     29.63 o 
   0  11   5        4.95      -12.42     33.36 o 
   1  11   5        0.98       -0.48     31.75 o 
   2  11   5       58.02       60.49     37.22 o 
   3  11   5       11.29        8.17     34.40 o 
   4  11   5      132.88      147.69     28.59 o 
   5  11   5       15.01       20.72     37.76 o 
   6  11   5       30.98       15.33     30.01 o 
  -9  12   5      126.45      129.79     38.24 o 
  -8  12   5      244.97      244.93     38.68 o 
  -7  12   5      146.31      150.10     36.64 o 
  -6  12   5       30.75       33.78     28.51 o 
  -5  12   5      113.92      103.12     35.01 o 
  -4  12   5       31.02       14.62     30.32 o 
  -3  12   5      157.55      170.21     37.05 o 
  -2  12   5       68.79       85.03     28.53 o 
  -1  12   5       71.27       85.88     32.46 o 
   0  12   5        2.49      -12.83     33.28 o 
   1  12   5        0.34        2.98     35.70 o 
   2  12   5        8.05       -2.98     37.40 o 
   3  12   5       15.91       20.29     37.79 o 
   4  12   5       19.98       39.86     28.93 o 
   5  12   5       91.53      110.02     31.55 o 
  -8  13   5       71.67       97.19     38.01 o 
  -7  13   5        9.50       -0.61     29.61 o 
  -6  13   5      200.67      231.00     38.44 o 
  -5  13   5       10.59        9.27     34.37 o 
  -4  13   5      219.15      252.33     38.96 o 
  -3  13   5       35.05       34.86     31.07 o 
  -2  13   5       21.02       45.90     33.48 o 
  -1  13   5       46.27       44.34     23.34 o 
   0  13   5       66.79       67.48     33.65 o 
   1  13   5       11.23       33.77     31.63 o 
   2  13   5       93.65      105.28     36.74 o 
   3  13   5       20.45       46.20     35.66 o 
   4  13   5       11.99        9.77     32.52 o 
  -6  14   5       45.07       37.98     35.70 o 
  -5  14   5        6.98       -8.58     35.12 o 
  -4  14   5        2.37       10.67     28.38 o 
  -3  14   5       67.40      106.42     33.88 o 
  -2  14   5        0.27       -7.21     31.66 o 
  -1  14   5       28.22       15.48     23.24 o 
   0  14   5        4.32       -8.15     35.23 o 
   1  14   5       34.06       32.02     37.25 o 
   2  14   5        0.00       12.72     39.07 o 
  -4 -16   6        8.35       10.99     40.58 o 
  -3 -16   6       34.43       39.98     43.07 o 
  -2 -16   6       15.39       37.59     42.21 o 
  -1 -16   6        0.16       -1.03     24.16 o 
   0 -16   6        0.47       16.15     25.71 o 
   1 -16   6        0.93        8.81     26.27 o 
   2 -16   6       56.42       45.85     28.11 o 
   3 -16   6        3.98        1.78     29.44 o 
  -6 -15   6       24.65       53.12     42.33 o 
  -5 -15   6        1.08      -11.12     40.00 o 
  -4 -15   6       38.06       59.79     40.28 o 
  -3 -15   6        0.46        1.03     15.82 o 
  -2 -15   6        1.43       14.01     25.43 o 
  -1 -15   6       79.36       96.79     27.81 o 
   0 -15   6        8.04        2.76     24.39 o 
   1 -15   6        7.41        7.51     23.98 o 
   2 -15   6       18.14       20.69     25.06 o 
   3 -15   6      109.85      126.64     30.89 o 
   4 -15   6      147.85      185.81     37.86 o 
   5 -15   6       29.11       38.01     33.39 o 
  -7 -14   6        1.19      -25.76     42.46 o 
  -6 -14   6       84.92       95.90     43.90 o 
  -5 -14   6       48.08       30.52     37.48 o 
  -4 -14   6       95.19       98.68     33.12 o 
  -3 -14   6       66.52       69.89     16.29 o 
  -2 -14   6        1.32       14.77     18.89 o 
  -1 -14   6       12.78        4.39     21.73 o 
   0 -14   6       18.80       24.35     23.10 o 
   1 -14   6       91.83      114.67     27.32 o 
   2 -14   6        0.42       -3.88     24.95 o 
   3 -14   6        1.99       12.82     25.96 o 
   4 -14   6        9.31       -0.95     28.84 o 
   5 -14   6      139.73      138.90     34.90 o 
   6 -14   6       58.08       53.15     29.72 o 
  -8 -13   6       23.89        5.17     39.52 o 
  -7 -13   6        7.61      -14.92     41.07 o 
  -6 -13   6        5.44       -4.81     19.80 o 
  -5 -13   6       26.62       51.65     20.23 o 
  -4 -13   6       20.15       17.76     18.28 o 
  -3 -13   6        0.46        3.36     13.66 o 
  -2 -13   6       28.32       15.37     19.56 o 
  -1 -13   6        2.41        6.50     19.55 o 
   0 -13   6       23.86       19.53     21.25 o 
   1 -13   6        2.06        7.58     21.96 o 
   2 -13   6       50.33       17.93     17.88 o 
   3 -13   6      253.27      289.33     25.29 o 
   4 -13   6       47.66       51.33     28.39 o 
   5 -13   6       23.73       23.21     29.54 o 
   6 -13   6        0.01       -5.16     28.29 o 
   7 -13   6       18.82       43.09     32.02 o 
  -9 -12   6        3.46       16.36     22.10 o 
  -8 -12   6      131.94      156.92     38.02 o 
  -7 -12   6        9.69        5.33     20.90 o 
  -6 -12   6        2.15       -1.59     20.08 o 
  -5 -12   6        6.42       24.57     19.03 o 
  -4 -12   6      232.28      249.42     24.17 o 
  -3 -12   6        2.57       11.04     12.78 o 
  -2 -12   6      276.67      285.56     28.68 o 
  -1 -12   6      128.99      106.99     18.13 o 
   0 -12   6      172.67      114.05     19.23 o 
   1 -12   6      974.35      974.75     71.57 o 
   2 -12   6      236.85      268.13     23.33 o 
   3 -12   6        7.80       11.83     16.03 o 
   4 -12   6       21.77       22.15     17.15 o 
   5 -12   6       45.33       21.07     16.88 o 
   6 -12   6       24.01        9.35     26.18 o 
   7 -12   6       42.72       46.67     32.91 o 
   8 -12   6       10.06       -2.80     29.40 o 
 -10 -11   6       83.11       96.16     32.22 o 
  -9 -11   6      125.72      127.47     26.46 o 
  -8 -11   6        0.08       -2.47     20.67 o 
  -7 -11   6      126.83      140.97     23.82 o 
  -6 -11   6       36.18       53.50     20.07 o 
  -5 -11   6       55.45       66.35     19.07 o 
  -4 -11   6      466.86      392.98     47.58 o 
  -3 -11   6       19.77       20.26     11.46 o 
  -2 -11   6        1.89        1.76     13.14 o 
  -1 -11   6      378.28      366.38     33.87 o 
   0 -11   6      467.95      457.42     15.29 o 
   1 -11   6        1.35       -0.53     16.48 o 
   2 -11   6       53.42       54.81     18.09 o 
   3 -11   6        1.77       -1.13     16.41 o 
   4 -11   6      264.05      281.65     22.64 o 
   5 -11   6        1.51        6.99     15.06 o 
   6 -11   6      798.18      842.73     54.75 o 
   7 -11   6       12.09        1.96     29.01 o 
   8 -11   6        0.42        6.05     29.38 o 
   9 -11   6        0.07       15.07     34.00 o 
 -11 -10   6        0.88       12.94     28.36 o 
 -10 -10   6       31.75       50.58     31.41 o 
  -9 -10   6      340.72      348.85     32.54 o 
  -8 -10   6        0.12        2.62     20.99 o 
  -7 -10   6       82.69       74.50     15.95 o 
  -6 -10   6      214.15      209.23     22.74 o 
  -5 -10   6      202.88      232.72     22.11 o 
  -4 -10   6      456.98      442.24     21.31 o 
  -3 -10   6      129.77      143.06     12.58 o 
  -2 -10   6       56.46       50.62     13.34 o 
  -1 -10   6        2.89        2.86      3.83 o 
   0 -10   6      590.18      597.98     17.10 o 
   1 -10   6      400.42      396.32     23.03 o 
   2 -10   6      229.65      191.38     20.63 o 
   3 -10   6      880.93      894.14     32.77 o 
   4 -10   6      792.80      723.50     30.39 o 
   5 -10   6      630.59      582.97     27.79 o 
   6 -10   6      178.35      174.69     19.69 o 
   7 -10   6       21.49       45.47     27.69 o 
   8 -10   6       86.36       97.30     31.04 o 
   9 -10   6        1.90       -9.92     33.06 o 
 -11  -9   6        1.96        8.63     30.47 o 
 -10  -9   6       66.48       89.36     32.76 o 
  -9  -9   6      169.43      187.04     34.32 o 
  -8  -9   6       69.49       87.46     16.28 o 
  -7  -9   6       26.55       21.09     14.66 o 
  -6  -9   6       78.01      101.73     24.90 o 
  -5  -9   6      188.39      187.61     17.23 o 
  -4  -9   6      137.88      141.87     15.40 o 
  -3  -9   6       48.01       41.65      9.65 o 
  -2  -9   6      169.75      155.01     13.99 o 
  -1  -9   6        3.26       -4.58      5.89 o 
   0  -9   6      593.66      578.83     16.86 o 
   1  -9   6       21.34       11.05     14.34 o 
   2  -9   6      136.81      135.74     17.51 o 
   3  -9   6     1354.21     1328.12     35.90 o 
   4  -9   6     1635.47     1582.35     39.65 o 
   5  -9   6      355.03      303.28     22.15 o 
   6  -9   6       40.90       46.09     15.41 o 
   7  -9   6       12.49       45.08     31.74 o 
   8  -9   6        6.78        7.39     26.31 o 
   9  -9   6        0.04       13.33     31.89 o 
  10  -9   6       45.33       61.53     31.58 o 
 -12  -8   6        0.06        4.71     30.76 o 
 -11  -8   6       34.60       36.12     27.89 o 
 -10  -8   6        2.47       -8.53     29.94 o 
  -9  -8   6       39.13       42.63     18.59 o 
  -8  -8   6       56.51       48.80     17.98 o 
  -7  -8   6        0.83        1.30     13.98 o 
  -6  -8   6      577.46      582.62     22.29 o 
  -5  -8   6      889.94      806.63     17.12 o 
  -4  -8   6       56.18       47.19      7.87 o 
  -3  -8   6      187.96      184.56      8.86 o 
  -2  -8   6      741.72      769.45     18.13 o 
  -1  -8   6      326.14      315.43     11.45 o 
   0  -8   6      249.35      244.79     12.68 o 
   1  -8   6        0.53       -4.56     12.97 o 
   2  -8   6        1.78        2.42     14.00 o 
   3  -8   6      384.61      407.80     22.36 o 
   4  -8   6       10.51       11.90     15.83 o 
   5  -8   6     1168.93     1170.18     34.42 o 
   6  -8   6        1.03        7.67     14.65 o 
   7  -8   6      332.26      284.84     38.86 o 
   8  -8   6        0.46       -4.29     32.95 o 
   9  -8   6       93.11       96.46     36.77 o 
  10  -8   6        0.59        4.53     29.43 o 
 -12  -7   6       35.44       30.27     29.71 o 
 -11  -7   6        2.43       -7.52     31.62 o 
 -10  -7   6        6.29       17.72     27.10 o 
  -9  -7   6        1.52        5.43     16.68 o 
  -8  -7   6        0.71       10.40     14.66 o 
  -7  -7   6      240.39      280.65     18.10 o 
  -6  -7   6      465.77      439.13     14.18 o 
  -5  -7   6       56.84       59.41      5.92 o 
  -4  -7   6      172.41      160.68      6.52 o 
  -3  -7   6      488.80      514.03     10.75 o 
  -2  -7   6      138.45      137.04      8.67 o 
  -1  -7   6      765.62      729.13     13.51 o 
   0  -7   6       84.41      102.66     10.17 o 
   1  -7   6        0.08       -1.53     12.06 o 
   2  -7   6      166.17      158.75     16.30 o 
   3  -7   6       42.78       31.71     14.46 o 
   4  -7   6      219.95      209.99     19.02 o 
   5  -7   6      374.51      369.38     34.43 o 
   6  -7   6     2450.43     2351.03     65.17 o 
   7  -7   6       75.08       79.86     15.40 o 
   8  -7   6        0.95        8.88     29.75 o 
   9  -7   6       37.16       39.08     35.39 o 
  10  -7   6        1.24       -7.64     34.61 o 
 -12  -6   6       11.97        3.22     29.75 o 
 -11  -6   6       11.13        7.43     30.71 o 
 -10  -6   6       20.94       34.42     17.57 o 
  -9  -6   6       43.47       53.24     16.79 o 
  -8  -6   6      237.89      206.96     19.11 o 
  -7  -6   6       46.56       32.32      7.83 o 
  -6  -6   6       92.09       88.21      8.16 o 
  -5  -6   6      418.14      422.59      9.43 o 
  -4  -6   6        5.73        4.15      4.17 o 
  -3  -6   6       37.08       47.11      4.23 o 
  -2  -6   6      403.09      435.65      9.05 o 
  -1  -6   6       82.71       90.01      6.56 o 
   0  -6   6      485.24      516.81     12.63 o 
   1  -6   6     1888.92     1957.60     28.18 o 
   2  -6   6      251.03      246.62     17.65 o 
   3  -6   6      105.19      112.35     15.92 o 
   4  -6   6       67.19       78.81     15.99 o 
   5  -6   6      691.23      707.78     27.52 o 
   6  -6   6        1.34       -5.92     15.96 o 
   7  -6   6       61.60       47.99     15.31 o 
   8  -6   6       66.29       82.24     34.35 o 
   9  -6   6        0.16        6.49     33.22 o 
  10  -6   6       52.09       64.69     38.24 o 
  11  -6   6       14.93       16.40     38.26 o 
 -13  -5   6       23.35       -3.31     29.80 o 
 -12  -5   6        0.67       -7.08     31.61 o 
 -11  -5   6       55.65       44.61     29.08 o 
 -10  -5   6       55.47       54.99     12.81 o 
  -9  -5   6        0.06       -2.63     15.20 o 
  -8  -5   6      511.97      558.74     24.68 o 
  -7  -5   6      310.37      301.44     12.60 o 
  -6  -5   6       48.07       42.14      5.74 o 
  -5  -5   6       69.49       68.82      5.46 o 
  -4  -5   6      577.37      618.06     13.37 o 
  -3  -5   6      826.17      790.81     14.47 o 
  -2  -5   6     5026.21     5029.36     22.23 o 
  -1  -5   6      261.55      231.80      7.60 o 
   0  -5   6      178.52      223.75      9.61 o 
   1  -5   6     1038.19     1032.70     17.95 o 
   2  -5   6     1433.15     1395.94     55.72 o 
   3  -5   6        3.80        6.21     12.98 o 
   4  -5   6      130.68      139.64     16.21 o 
   5  -5   6      120.21      115.87     17.63 o 
   6  -5   6      219.94      209.11     21.12 o 
   7  -5   6       74.76       57.66     16.76 o 
   8  -5   6       10.74       56.48     30.53 o 
   9  -5   6       20.24       45.36     33.51 o 
  10  -5   6      145.90      162.42     41.43 o 
  11  -5   6        3.27        4.27     31.29 o 
 -13  -4   6       76.15       92.36     40.73 o 
 -12  -4   6       12.86       18.20     36.73 o 
 -11  -4   6      105.42      130.99     37.98 o 
 -10  -4   6       11.10       12.20     15.34 o 
  -9  -4   6     1291.99     1360.90     35.28 o 
  -8  -4   6     1368.82     1353.94     22.40 o 
  -7  -4   6       83.81       86.64      7.46 o 
  -6  -4   6      366.81      384.75      9.37 o 
  -5  -4   6       20.39       18.85      2.71 o 
  -4  -4   6       44.98       37.48     10.08 o 
  -3  -4   6      291.52      295.26     10.99 o 
  -2  -4   6     2919.12     2894.82     40.02 o 
  -1  -4   6        2.49        3.32      4.60 o 
   0  -4   6       30.82       22.99      5.98 o 
   1  -4   6     3586.14     3827.16     31.25 o 
   2  -4   6      265.23      275.15     15.08 o 
   3  -4   6       24.82       14.76     11.06 o 
   4  -4   6      149.46      117.27     16.74 o 
   5  -4   6      402.44      370.87     24.07 o 
   6  -4   6       27.66       27.60     16.76 o 
   7  -4   6      539.89      569.92     29.47 o 
   8  -4   6       18.78       18.16     14.06 o 
   9  -4   6       24.28       61.77     33.59 o 
  10  -4   6       24.42       15.56     34.39 o 
  11  -4   6        8.32       15.80     37.45 o 
 -13  -3   6       30.51       57.44     21.71 o 
 -12  -3   6       18.26       23.39     21.54 o 
 -11  -3   6       79.78       80.97     18.88 o 
 -10  -3   6      156.69      137.71     29.57 o 
  -9  -3   6       38.46       37.72     15.96 o 
  -8  -3   6        0.97        1.71     10.18 o 
  -7  -3   6        0.02       -2.62      7.41 o 
  -6  -3   6        0.19        1.20      5.91 o 
  -5  -3   6       42.90       35.65      4.36 o 
  -4  -3   6     2117.64     2203.03     41.99 o 
  -3  -3   6        9.03        5.60      8.18 o 
  -2  -3   6     1015.85      990.92     10.73 o 
  -1  -3   6       50.48       42.61      6.43 o 
   0  -3   6       12.57       18.48      4.71 o 
   1  -3   6     2198.24     2286.68     24.33 o 
   2  -3   6     4095.17     4191.89     51.20 o 
   3  -3   6      200.94      160.93      9.47 o 
   4  -3   6     1508.70     1380.99     45.01 o 
   5  -3   6       87.42       92.32     11.06 o 
   6  -3   6     1010.57      954.98     32.06 o 
   7  -3   6      125.71      108.95     19.23 o 
   8  -3   6       25.67       20.18     18.69 o 
   9  -3   6        8.90       -9.73     21.90 o 
  10  -3   6       12.43       16.77     29.90 o 
  11  -3   6        6.12       31.11     31.51 o 
 -13  -2   6        0.19       -8.76     21.79 o 
 -12  -2   6        9.35       18.89     21.14 o 
 -11  -2   6       87.52       74.81     23.62 o 
 -10  -2   6      212.61      253.02     22.22 o 
  -9  -2   6      743.29      761.41     28.63 o 
  -8  -2   6        0.19       -0.07      9.47 o 
  -7  -2   6     1804.64     1755.87     25.82 o 
  -6  -2   6      950.26      914.93     15.00 o 
  -5  -2   6     6250.85     6223.12     57.75 o 
  -4  -2   6     1819.17     1751.60     36.17 o 
  -3  -2   6     1039.49     1119.24     17.29 o 
  -2  -2   6      143.19      139.79      4.33 o 
  -1  -2   6       55.41       65.91      4.82 o 
   0  -2   6      197.69      224.14      8.83 o 
   1  -2   6     7272.09     7421.29     88.35 o 
   2  -2   6       83.00       77.38     13.47 o 
   3  -2   6     3629.66     3479.30     65.65 o 
   4  -2   6      619.07      616.14     19.01 o 
   5  -2   6        8.14        5.37     12.85 o 
   6  -2   6       48.64       33.46     33.90 o 
   7  -2   6      563.35      583.54     47.99 o 
   8  -2   6       38.68       19.50     15.87 o 
   9  -2   6        4.33       -5.93     32.71 o 
  10  -2   6        2.45      -36.06     36.06 o 
  11  -2   6        5.00       -3.23     25.79 o 
 -13  -1   6        4.42        2.65     20.89 o 
 -12  -1   6       11.24       11.31     15.30 o 
 -11  -1   6       11.29       16.87     14.64 o 
 -10  -1   6      593.27      560.98     27.91 o 
  -9  -1   6       24.28       28.69     16.03 o 
  -8  -1   6      208.59      190.63     12.92 o 
  -7  -1   6     1753.14     1775.92     22.96 o 
  -6  -1   6        0.33        3.03      6.05 o 
  -5  -1   6      818.79      738.09     12.27 o 
  -4  -1   6      995.54      980.33     11.81 o 
  -3  -1   6       35.88       36.01      5.06 o 
  -2  -1   6       10.11        6.52      4.53 o 
  -1  -1   6       34.47       41.53      5.87 o 
   0  -1   6     2028.27     2021.96     34.74 o 
   1  -1   6       79.28       79.62     11.41 o 
   2  -1   6     1518.39     1634.92     34.62 o 
   3  -1   6     1793.17     1790.65     73.68 o 
   4  -1   6      269.44      278.74     25.17 o 
   5  -1   6      619.52      604.46     16.98 o 
   6  -1   6       60.91       31.10     34.80 o 
   7  -1   6      199.12      181.77     38.58 o 
   8  -1   6      368.17      363.18     45.26 o 
   9  -1   6        2.67       -8.75     35.04 o 
  10  -1   6       25.02       16.20     31.69 o 
  11  -1   6        1.05      -20.58     39.05 o 
 -13   0   6       40.39       31.23     22.23 o 
 -12   0   6        1.68        0.27     14.76 o 
 -11   0   6        5.18        9.08     14.62 o 
 -10   0   6       56.98       67.71     15.17 o 
  -9   0   6      241.03      219.98     19.52 o 
  -8   0   6        3.63        3.34      7.22 o 
  -7   0   6      543.90      533.51     13.51 o 
  -6   0   6      212.35      183.34      8.09 o 
  -5   0   6      895.04      979.05     14.33 o 
  -4   0   6      192.02      203.84      8.65 o 
  -3   0   6     5450.42     5874.28     33.53 o 
  -2   0   6      422.43      409.04      9.27 o 
  -1   0   6      527.04      499.63     12.09 o 
   0   0   6      130.07       93.34     10.15 o 
   1   0   6        2.22       10.33      9.83 o 
   2   0   6      384.84      414.22     15.52 o 
   3   0   6      358.12      422.53     25.17 o 
   4   0   6      755.73      718.85     30.92 o 
   5   0   6     1895.69     1807.74     46.02 o 
   6   0   6      100.62       96.99     12.92 o 
   7   0   6      293.76      306.04     47.30 o 
   8   0   6       46.59       40.83     37.58 o 
   9   0   6       25.10        0.59     38.66 o 
  10   0   6        0.72        9.05     37.15 o 
  11   0   6        8.52        0.66     37.93 o 
 -13   1   6        4.80       10.74     16.96 o 
 -12   1   6        2.27        8.47     15.67 o 
 -11   1   6       24.53       14.97     14.45 o 
 -10   1   6       33.63       21.16     14.62 o 
  -9   1   6       61.74       58.53     14.16 o 
  -8   1   6      119.55      108.42     10.34 o 
  -7   1   6      266.13      281.23     15.14 o 
  -6   1   6       55.13       62.72      7.52 o 
  -5   1   6      284.01      274.90      9.85 o 
  -4   1   6     7485.58     7990.98     44.68 o 
  -3   1   6      628.24      660.52     14.22 o 
  -2   1   6        1.46        4.42      8.40 o 
  -1   1   6     2055.34     2077.04     25.26 o 
   0   1   6     1885.04     1795.14     47.75 o 
   1   1   6      229.90      196.98     18.96 o 
   2   1   6     2336.19     2278.91     47.27 o 
   3   1   6       48.37       52.82     11.49 o 
   4   1   6       51.50       49.95      6.39 o 
   5   1   6       16.39       14.67     10.78 o 
   6   1   6     1788.38     1783.54     63.82 o 
   7   1   6       62.46       85.25     29.53 o 
   8   1   6      594.34      604.43     61.19 o 
   9   1   6        9.54       15.00     25.08 o 
  10   1   6       43.19       48.61     27.87 o 
  11   1   6        8.05       33.43     49.46 o 
 -13   2   6       89.45       94.26     18.76 o 
 -12   2   6      144.76      171.00     19.82 o 
 -11   2   6       13.69        4.46     15.29 o 
 -10   2   6        0.12       -1.41     14.31 o 
  -9   2   6      528.24      545.61     22.96 o 
  -8   2   6        0.39        3.18      7.54 o 
  -7   2   6      340.33      353.95     13.58 o 
  -6   2   6        3.83       -0.70      7.90 o 
  -5   2   6     1268.27     1268.03     21.47 o 
  -4   2   6      406.92      388.43     12.76 o 
  -3   2   6       73.07       64.65      9.41 o 
  -2   2   6       51.69       72.84      9.78 o 
  -1   2   6      472.18      482.13     15.25 o 
   0   2   6     3170.62     3198.65     93.79 o 
   1   2   6     1948.54     1989.43     37.95 o 
   2   2   6       81.84       53.66     16.83 o 
   3   2   6      536.24      504.46     18.79 o 
   4   2   6        0.03       -3.32     13.68 o 
   5   2   6        5.84        8.35     14.93 o 
   6   2   6      132.78      147.32     28.00 o 
   7   2   6      207.66      201.39     29.95 o 
   8   2   6       23.56       50.92     28.16 o 
   9   2   6        7.26       13.01     23.62 o 
  10   2   6       24.40       36.10     29.18 o 
 -13   3   6        1.44        8.52     19.39 o 
 -12   3   6      245.42      283.49     23.25 o 
 -11   3   6       30.39       48.44     16.39 o 
 -10   3   6       31.12       21.97     15.00 o 
  -9   3   6      192.21      196.07     18.01 o 
  -8   3   6     2096.83     1972.53     46.17 o 
  -7   3   6      214.28      206.37     10.97 o 
  -6   3   6       86.55       91.88      9.22 o 
  -5   3   6       87.42       99.38      9.99 o 
  -4   3   6       30.86       36.21     10.98 o 
  -3   3   6      213.91      222.39     21.02 o 
  -2   3   6       96.86       29.15     16.03 o 
  -1   3   6       77.06      107.88     15.25 o 
   0   3   6     3432.66     3388.74     92.69 o 
   1   3   6       16.41       23.58     15.33 o 
   2   3   6      551.69      550.92     19.03 o 
   3   3   6       38.11       44.70     14.45 o 
   4   3   6      352.95      347.01     20.03 o 
   5   3   6       15.11       15.50     15.67 o 
   6   3   6      174.03      155.47     19.47 o 
   7   3   6       40.28       41.23     24.03 o 
   8   3   6       54.59       37.19     25.90 o 
   9   3   6       48.77       63.66     25.36 o 
  10   3   6       14.40       10.13     26.76 o 
 -13   4   6        7.70       13.21     20.56 o 
 -12   4   6       56.12       71.73     21.36 o 
 -11   4   6        0.03        0.48     15.79 o 
 -10   4   6        0.59        8.87     15.26 o 
  -9   4   6     1226.70     1171.86     32.14 o 
  -8   4   6       26.24       35.48      6.86 o 
  -7   4   6       59.96       47.05      8.67 o 
  -6   4   6       36.72       54.92      9.07 o 
  -5   4   6      391.98      349.30     16.20 o 
  -4   4   6      167.16      159.51     12.37 o 
  -3   4   6      499.38      493.30     15.34 o 
  -2   4   6     1132.97     1170.21     27.92 o 
  -1   4   6      207.87      201.53     12.92 o 
   0   4   6        6.02       20.39      9.06 o 
   1   4   6        6.17        4.73      7.93 o 
   2   4   6      317.02      301.88     23.48 o 
   3   4   6       45.52       34.83     14.94 o 
   4   4   6        1.69       10.73     15.99 o 
   5   4   6      286.29      300.60     22.19 o 
   6   4   6      175.02      187.63     20.35 o 
   7   4   6      214.88      209.84     20.57 o 
   8   4   6       13.72       38.19     25.46 o 
   9   4   6        6.71       15.46     26.41 o 
  10   4   6        0.27       16.17     26.12 o 
 -13   5   6        0.89       -0.20     27.44 o 
 -12   5   6       57.59       50.81     20.66 o 
 -11   5   6       18.83       22.24     19.37 o 
 -10   5   6        0.26        7.99     15.75 o 
  -9   5   6       51.85       42.52     15.45 o 
  -8   5   6      975.15      958.62     29.12 o 
  -7   5   6      330.59      328.80     13.53 o 
  -6   5   6      412.53      405.20     14.42 o 
  -5   5   6      120.26      135.89     12.89 o 
  -4   5   6     1845.41     1839.85     28.80 o 
  -3   5   6       15.23       15.69      8.47 o 
  -2   5   6       12.03        3.04      6.95 o 
  -1   5   6       33.95       43.59     12.25 o 
   0   5   6       60.86       79.97     10.87 o 
   1   5   6      242.97      267.41     21.25 o 
   2   5   6      178.63      180.26     18.06 o 
   3   5   6       11.18        6.01     10.00 o 
   4   5   6      341.44      341.07     23.18 o 
   5   5   6       63.23       55.80     18.21 o 
   6   5   6      266.78      290.51     22.59 o 
   7   5   6        8.13        7.97     17.70 o 
   8   5   6       65.90       85.36     26.15 o 
   9   5   6        1.60       14.49     23.32 o 
  10   5   6        0.42       10.30     25.37 o 
 -12   6   6       27.86       10.36     25.83 o 
 -11   6   6       15.18       12.00     19.47 o 
 -10   6   6        0.49        1.95     18.92 o 
  -9   6   6      613.47      609.59     26.17 o 
  -8   6   6       58.20       75.01     16.52 o 
  -7   6   6     2078.50     2118.55     31.22 o 
  -6   6   6     2396.09     2306.57     68.47 o 
  -5   6   6        0.70        1.28     11.47 o 
  -4   6   6      568.78      557.46     18.17 o 
  -3   6   6     1192.66     1172.30     21.58 o 
  -2   6   6      133.51      143.16      8.40 o 
  -1   6   6      268.73      233.61     17.07 o 
   0   6   6       82.35       77.89     12.59 o 
   1   6   6      377.24      358.92     22.73 o 
   2   6   6      222.55      194.84     19.39 o 
   3   6   6     1508.87     1571.25    104.46 o 
   4   6   6       10.79       25.23     17.44 o 
   5   6   6       12.74        2.95     17.49 o 
   6   6   6       26.58       21.06     18.64 o 
   7   6   6       31.27       29.22     18.27 o 
   8   6   6        2.57       -4.99     19.33 o 
   9   6   6       36.07       30.47     25.26 o 
 -12   7   6       44.81       60.64     29.04 o 
 -11   7   6       17.92        4.01     24.57 o 
 -10   7   6        8.03        1.11     26.57 o 
  -9   7   6       40.82       29.28     18.32 o 
  -8   7   6      557.50      530.14     30.70 o 
  -7   7   6      433.09      465.50     32.74 o 
  -6   7   6        0.55        4.05     13.37 o 
  -5   7   6      357.32      353.60     17.60 o 
  -4   7   6        0.18        0.15      9.83 o 
  -3   7   6       17.52        6.86     15.71 o 
  -2   7   6       28.92       29.68     21.24 o 
  -1   7   6       86.31      120.53     28.56 o 
   0   7   6       18.35       14.73     29.65 o 
   1   7   6        6.88        1.94     17.01 o 
   2   7   6      272.77      258.58     23.14 o 
   3   7   6        0.00       -2.00     17.99 o 
   4   7   6      168.40      149.82     19.56 o 
   5   7   6      146.82      146.53     19.62 o 
   6   7   6       57.79       46.06     19.22 o 
   7   7   6       15.74       24.00     18.38 o 
   8   7   6       14.64        7.57     19.08 o 
   9   7   6        2.14       19.61     24.71 o 
 -12   8   6       20.29       44.11     31.13 o 
 -11   8   6        8.55       30.36     27.67 o 
 -10   8   6       10.19        8.30     28.66 o 
  -9   8   6      300.14      317.66     39.16 o 
  -8   8   6      101.89       89.71     31.32 o 
  -7   8   6        0.68        0.67     25.60 o 
  -6   8   6      842.11      821.72     48.89 o 
  -5   8   6      186.16      190.96     31.61 o 
  -4   8   6      278.30      216.81     32.99 o 
  -3   8   6      727.59      678.85     44.53 o 
  -2   8   6      189.53      198.41     32.84 o 
  -1   8   6      130.15      142.94     31.07 o 
   0   8   6       14.80        8.79     32.85 o 
   1   8   6      244.28      225.48     22.58 o 
   2   8   6       28.96        7.82     17.16 o 
   3   8   6      106.44      101.69     20.69 o 
   4   8   6       14.40       11.01     16.91 o 
   5   8   6        3.22       10.42     17.85 o 
   6   8   6        6.50        6.43     18.40 o 
   7   8   6      673.30      670.41     31.36 o 
   8   8   6        0.25       11.02     25.65 o 
 -11   9   6        2.89       20.63     29.95 o 
 -10   9   6       10.46       26.86     29.15 o 
  -9   9   6       31.06       37.67     31.01 o 
  -8   9   6      308.58      347.21     38.10 o 
  -7   9   6       35.76       14.75     26.38 o 
  -6   9   6       37.52       45.23     25.33 o 
  -5   9   6      565.90      552.17     43.18 o 
  -4   9   6     1525.64     1514.78     63.74 o 
  -3   9   6     1083.63     1087.42     55.72 o 
  -2   9   6      569.33      513.26     43.21 o 
  -1   9   6      466.82      428.50     41.35 o 
   0   9   6      103.83       99.38     35.94 o 
   1   9   6       96.80      109.38     35.01 o 
   2   9   6      729.08      705.45     31.84 o 
   3   9   6       92.19      107.45     20.59 o 
   4   9   6       52.84       53.13     17.11 o 
   5   9   6        6.42       12.11     17.39 o 
   6   9   6        0.72        2.97     18.12 o 
   7   9   6        3.43        0.64     27.51 o 
 -10  10   6       22.93       16.15     25.79 o 
  -9  10   6      180.54      186.05     34.86 o 
  -8  10   6        3.31       23.49     29.99 o 
  -7  10   6      457.70      504.36     45.34 o 
  -6  10   6       50.65       55.09     25.96 o 
  -5  10   6      114.57       65.85     27.14 o 
  -4  10   6        2.78        9.58     28.20 o 
  -3  10   6      220.51      232.16     33.31 o 
  -2  10   6      223.16      175.38     31.56 o 
  -1  10   6       27.53       27.85     27.73 o 
   0  10   6       67.50       90.92     36.39 o 
   1  10   6       38.12       25.84     31.51 o 
   2  10   6       30.73       54.77     36.34 o 
   3  10   6       81.95      110.88     22.41 o 
   4  10   6        3.67       14.53     16.88 o 
   5  10   6        0.31       -4.07     28.16 o 
   6  10   6       12.40       29.15     29.32 o 
 -10  11   6        0.37       29.61     32.47 o 
  -9  11   6       13.02      -12.99     32.35 o 
  -8  11   6      247.38      238.45     36.59 o 
  -7  11   6       10.60        3.07     25.44 o 
  -6  11   6       80.84       76.58     32.08 o 
  -5  11   6        0.87       -0.02     26.67 o 
  -4  11   6       51.76       33.92     25.61 o 
  -3  11   6      117.65       98.96     33.54 o 
  -2  11   6       39.21       83.13     27.47 o 
  -1  11   6        1.11        0.13     19.99 o 
   0  11   6       28.92       30.95     29.87 o 
   1  11   6        0.53      -14.45     35.05 o 
   2  11   6        5.68       28.78     36.98 o 
   3  11   6        3.53       10.57     36.38 o 
   4  11   6       20.26       17.55     28.76 o 
   5  11   6       17.48       23.00     30.55 o 
  -8  12   6       36.12       30.09     33.80 o 
  -7  12   6        3.82        9.64     30.32 o 
  -6  12   6        0.64      -10.16     31.84 o 
  -5  12   6       67.35       86.99     33.63 o 
  -4  12   6      164.44      156.86     38.47 o 
  -3  12   6       64.70       63.17     33.16 o 
  -2  12   6      204.39      215.98     37.52 o 
  -1  12   6       55.70       73.22     24.61 o 
   0  12   6       56.97       69.08     36.91 o 
   1  12   6       33.29       15.63     37.38 o 
   2  12   6       30.61       52.33     39.56 o 
   3  12   6       16.80       20.65     38.79 o 
   4  12   6        3.67        7.88     27.64 o 
  -7  13   6        0.14       -5.61     34.64 o 
  -6  13   6       43.21       45.72     35.49 o 
  -5  13   6        6.28        0.40     33.05 o 
  -4  13   6       96.10       87.76     34.34 o 
  -3  13   6        2.56        9.21     30.27 o 
  -2  13   6      109.96      103.29     37.19 o 
  -1  13   6        1.35        7.19     33.39 o 
   0  13   6        6.70       -9.05     39.31 o 
   1  13   6        0.19      -16.49     37.05 o 
   2  13   6       88.57      109.28     38.62 o 
   3  13   6       33.41       28.79     39.05 o 
  -5  14   6        7.05       -1.85     36.16 o 
  -4  14   6       14.25        9.01     29.39 o 
  -3  14   6       76.37       86.23     37.12 o 
  -2  14   6        5.69       39.15     35.69 o 
  -1  14   6        3.69       -2.28     33.90 o 
   0  14   6        1.45      -10.46     41.24 o 
   1  14   6        6.07       16.56     34.58 o 
  -4 -16   7        4.16       17.10     45.90 o 
  -3 -16   7       14.32       27.47     39.04 o 
  -2 -16   7       34.54       31.26     38.74 o 
  -1 -16   7        2.54        4.59     24.73 o 
   0 -16   7       48.10       58.93     26.05 o 
   1 -16   7        0.52       11.06     25.15 o 
   2 -16   7        0.71        4.17     27.49 o 
   3 -16   7        2.95       -7.02     28.08 o 
  -6 -15   7       34.46       34.91     45.89 o 
  -5 -15   7        0.08       -7.22     45.87 o 
  -4 -15   7       27.75       36.87     44.98 o 
  -3 -15   7       18.99       53.21     44.14 o 
  -2 -15   7       13.07       22.04     19.89 o 
  -1 -15   7        0.65        0.49     22.27 o 
   0 -15   7       58.99       65.72     26.66 o 
   1 -15   7       34.19       49.10     24.08 o 
   2 -15   7        2.96        8.43     25.10 o 
   3 -15   7       59.57       78.40     27.52 o 
   4 -15   7       42.23       37.74     30.76 o 
   5 -15   7       10.61       11.85     31.86 o 
  -7 -14   7       27.35       23.85     48.65 o 
  -6 -14   7        3.78       -7.17     43.83 o 
  -5 -14   7        4.23       -1.70     41.87 o 
  -4 -14   7      186.67      284.60     49.97 o 
  -3 -14   7       55.53       80.61     21.77 o 
  -2 -14   7        4.75        1.97     18.02 o 
  -1 -14   7       37.61       38.42     22.36 o 
   0 -14   7        0.23       -3.17     21.95 o 
   1 -14   7       11.68      -11.39     23.42 o 
   2 -14   7      123.35      127.77     21.93 o 
   3 -14   7       37.74       35.15     18.72 o 
   4 -14   7       99.07      106.79     33.05 o 
   5 -14   7        8.71       32.91     30.39 o 
   6 -14   7       46.67       29.54     32.00 o 
  -8 -13   7       31.79        1.42     39.92 o 
  -7 -13   7       16.21       10.44     21.89 o 
  -6 -13   7       34.31       -1.53     44.68 o 
  -5 -13   7       21.83        5.02     40.75 o 
  -4 -13   7       16.70       31.90     36.36 o 
  -3 -13   7      153.56      160.38     16.24 o 
  -2 -13   7        4.62        6.33     16.95 o 
  -1 -13   7      192.72      202.45     21.58 o 
   0 -13   7        1.09        2.01     16.07 o 
   1 -13   7       61.72       65.02     18.46 o 
   2 -13   7       53.16       64.66     19.54 o 
   3 -13   7       80.32       85.67     19.45 o 
   4 -13   7      179.61      147.06     37.33 o 
   5 -13   7       80.64       89.27     32.56 o 
   6 -13   7       15.94       34.87     29.14 o 
   7 -13   7        9.07       34.48     33.86 o 
  -9 -12   7       14.28        6.65     22.13 o 
  -8 -12   7      188.87      221.28     28.17 o 
  -7 -12   7        2.16       -7.90     22.05 o 
  -6 -12   7        4.27      -19.33     42.30 o 
  -5 -12   7       60.76       52.90     38.44 o 
  -4 -12   7       23.45       34.25     17.44 o 
  -3 -12   7        2.04        6.06     11.18 o 
  -2 -12   7       25.33       28.56     14.43 o 
  -1 -12   7      193.29      199.68     20.46 o 
   0 -12   7       25.04       26.78     16.44 o 
   1 -12   7      323.27      354.61     24.94 o 
   2 -12   7       32.48       12.35     16.46 o 
   3 -12   7      499.60      492.19     28.83 o 
   4 -12   7        6.13        5.61     16.64 o 
   5 -12   7       65.92       74.23     18.27 o 
   6 -12   7       37.88       37.10     27.20 o 
   7 -12   7       31.55       -0.95     32.22 o 
   8 -12   7        0.83      -13.13     34.24 o 
 -10 -11   7        9.69        9.85     31.24 o 
  -9 -11   7       18.09       23.63     24.15 o 
  -8 -11   7        6.46      -14.12     21.87 o 
  -7 -11   7        0.01       -0.02     20.63 o 
  -6 -11   7       88.43       39.64     40.76 o 
  -5 -11   7       15.68        8.15     16.12 o 
  -4 -11   7       78.65       95.87     15.04 o 
  -3 -11   7       15.83       18.31     12.89 o 
  -2 -11   7        0.01        2.98     12.61 o 
  -1 -11   7      477.21      442.28     24.69 o 
   0 -11   7       42.77       35.48      9.95 o 
   1 -11   7       73.08       79.96     13.35 o 
   2 -11   7       20.93       17.41     16.05 o 
   3 -11   7        0.14       -2.00     16.48 o 
   4 -11   7      374.31      369.82     25.36 o 
   5 -11   7      178.39      170.34     21.11 o 
   6 -11   7       68.65       55.32     30.36 o 
   7 -11   7       79.48       65.26     33.00 o 
   8 -11   7        9.70       22.38     32.70 o 
 -11 -10   7        0.08       19.56     32.25 o 
 -10 -10   7       31.23       63.28     31.82 o 
  -9 -10   7       87.21       80.78     32.25 o 
  -8 -10   7        1.83       -4.71     21.95 o 
  -7 -10   7      209.66      157.33     42.42 o 
  -6 -10   7        6.83        0.72     16.24 o 
  -5 -10   7       16.21       23.80     13.77 o 
  -4 -10   7      154.34      169.82     16.31 o 
  -3 -10   7      204.28      213.77     18.87 o 
  -2 -10   7       45.05       42.48     12.77 o 
  -1 -10   7        0.02       -0.62      6.18 o 
   0 -10   7      112.49      126.83     12.01 o 
   1 -10   7      194.86      196.13     15.22 o 
   2 -10   7        0.22       -2.12     16.17 o 
   3 -10   7       44.88       79.64     20.45 o 
   4 -10   7       37.03       35.87     17.31 o 
   5 -10   7       16.71        8.80     15.89 o 
   6 -10   7       61.82       52.96     29.60 o 
   7 -10   7       50.49       61.08     28.31 o 
   8 -10   7        4.22        6.41     31.13 o 
   9 -10   7        9.00       27.40     28.64 o 
 -11  -9   7       78.84       86.44     32.89 o 
 -10  -9   7        0.46      -13.79     26.55 o 
  -9  -9   7       31.00       42.00     27.92 o 
  -8  -9   7      215.41      220.93     27.90 o 
  -7  -9   7      216.41      229.53     41.38 o 
  -6  -9   7        2.47        5.43     12.59 o 
  -5  -9   7      104.75       82.08     14.47 o 
  -4  -9   7       40.47       33.50      8.03 o 
  -3  -9   7      724.99      703.61     16.72 o 
  -2  -9   7        8.65        6.56     10.60 o 
  -1  -9   7      951.85      936.99     25.61 o 
   0  -9   7       45.49       54.27     10.20 o 
   1  -9   7      825.91      833.59     22.61 o 
   2  -9   7      345.45      324.03     21.91 o 
   3  -9   7     1544.12     1455.99     38.97 o 
   4  -9   7     1433.98     1383.22     38.95 o 
   5  -9   7      131.79      114.61     18.79 o 
   6  -9   7       17.02       28.08     15.74 o 
   7  -9   7      516.04      506.83     48.97 o 
   8  -9   7        7.16        5.94     29.23 o 
   9  -9   7       16.96        7.63     28.70 o 
 -12  -8   7       21.03       16.41     30.31 o 
 -11  -8   7        3.87        4.61     32.33 o 
 -10  -8   7       33.32       50.87     30.66 o 
  -9  -8   7       11.10       25.60     29.07 o 
  -8  -8   7       20.45       40.36     27.17 o 
  -7  -8   7        8.71        5.80     12.60 o 
  -6  -8   7      137.59      116.46     14.54 o 
  -5  -8   7      269.99      260.34     10.21 o 
  -4  -8   7       85.53       62.83      7.53 o 
  -3  -8   7        6.06        7.75      6.72 o 
  -2  -8   7        9.18        6.06      5.07 o 
  -1  -8   7      454.76      458.44     13.17 o 
   0  -8   7      389.12      377.83     15.09 o 
   1  -8   7     1172.49     1169.15     24.90 o 
   2  -8   7       30.36       24.86     14.43 o 
   3  -8   7        5.46       13.19     15.59 o 
   4  -8   7      968.89      946.52     32.70 o 
   5  -8   7       27.07       17.47     16.58 o 
   6  -8   7        0.15       -5.06     15.86 o 
   7  -8   7      349.53      370.20     41.39 o 
   8  -8   7       83.40      119.27     33.74 o 
   9  -8   7       35.69       29.80     30.47 o 
  10  -8   7       13.84       10.27     35.07 o 
 -12  -7   7        7.16       25.17     32.72 o 
 -11  -7   7        7.08       23.25     31.16 o 
 -10  -7   7        5.45        4.73     31.75 o 
  -9  -7   7       51.99       57.44     31.21 o 
  -8  -7   7      154.60      146.47     16.60 o 
  -7  -7   7       68.42       72.83     14.11 o 
  -6  -7   7       28.09       28.54      5.38 o 
  -5  -7   7      167.31      160.25      6.79 o 
  -4  -7   7     1743.80     1773.53     19.14 o 
  -3  -7   7      330.21      321.84      7.45 o 
  -2  -7   7      135.15      132.59      6.93 o 
  -1  -7   7       88.66       76.53      7.21 o 
   0  -7   7      241.79      254.28     10.82 o 
   1  -7   7     1193.03     1246.77     25.18 o 
   2  -7   7       26.92       20.26     14.15 o 
   3  -7   7      158.64      118.27     17.74 o 
   4  -7   7      147.50      139.73     19.13 o 
   5  -7   7      420.99      375.76     23.92 o 
   6  -7   7       15.89        8.05     15.90 o 
   7  -7   7       57.62       61.42     17.02 o 
   8  -7   7       13.19       19.48     34.45 o 
   9  -7   7        0.71        7.35     29.82 o 
  10  -7   7        0.79       -5.43     30.86 o 
 -12  -6   7        1.31       -2.61     32.18 o 
 -11  -6   7        7.00       13.33     33.09 o 
 -10  -6   7       61.97       36.03     29.97 o 
  -9  -6   7       48.85       31.54     14.37 o 
  -8  -6   7      155.41      148.33     13.94 o 
  -7  -6   7      167.41      163.56     14.36 o 
  -6  -6   7        5.84        5.07      4.12 o 
  -5  -6   7        2.34        2.18      3.24 o 
  -4  -6   7      666.27      664.38     13.01 o 
  -3  -6   7      457.13      499.43      9.05 o 
  -2  -6   7       11.00       13.62      4.27 o 
  -1  -6   7       40.48       42.05      6.05 o 
   0  -6   7       15.95       16.92      6.88 o 
   1  -6   7      306.53      300.56     15.51 o 
   2  -6   7      148.22      187.32     14.80 o 
   3  -6   7      674.22      739.72     27.26 o 
   4  -6   7       11.60       24.02     15.11 o 
   5  -6   7       61.77       36.90     17.65 o 
   6  -6   7      565.48      543.66     27.34 o 
   7  -6   7      210.82      154.86     20.01 o 
   8  -6   7       69.63       48.80     31.11 o 
   9  -6   7        7.55        6.60     28.48 o 
  10  -6   7       10.53       22.10     31.57 o 
 -13  -5   7        6.10       16.22     31.04 o 
 -12  -5   7       60.89       53.51     33.11 o 
 -11  -5   7      230.96      244.76     40.69 o 
 -10  -5   7      422.16      464.27     45.73 o 
  -9  -5   7       50.34       58.10     13.69 o 
  -8  -5   7      126.75      143.59     12.75 o 
  -7  -5   7       85.63       72.48      5.30 o 
  -6  -5   7       39.53       37.43      3.34 o 
  -5  -5   7      405.30      413.64     17.85 o 
  -4  -5   7       90.00       74.52      9.70 o 
  -3  -5   7      566.74      647.37     17.21 o 
  -2  -5   7      432.26      441.84      7.61 o 
  -1  -5   7      643.92      665.17     11.34 o 
   0  -5   7     2418.34     2490.93     21.33 o 
   1  -5   7      917.93      927.71     18.08 o 
   2  -5   7      142.31      148.30     14.15 o 
   3  -5   7       23.75       41.47     14.76 o 
   4  -5   7      216.25      205.52     19.69 o 
   5  -5   7      186.71      174.26     20.04 o 
   6  -5   7      423.96      382.61     24.69 o 
   7  -5   7       25.85       18.11     16.18 o 
   8  -5   7      227.07      252.81     40.32 o 
   9  -5   7       32.87       51.32     29.64 o 
  10  -5   7       28.31       -1.56     37.55 o 
 -13  -4   7        0.02       11.85     22.83 o 
 -12  -4   7       55.20       37.22     36.39 o 
 -11  -4   7       83.20       90.09     36.98 o 
 -10  -4   7      154.22      137.57     33.22 o 
  -9  -4   7      589.51      611.95     24.12 o 
  -8  -4   7      551.81      471.00     24.79 o 
  -7  -4   7      356.18      337.94     10.49 o 
  -6  -4   7       25.54       22.31      2.79 o 
  -5  -4   7      628.89      642.09     35.24 o 
  -4  -4   7       16.69       30.76     10.44 o 
  -3  -4   7      524.13      577.46     16.12 o 
  -2  -4   7       99.16       94.00      5.14 o 
  -1  -4   7     1368.26     1291.00     13.13 o 
   0  -4   7      170.80      182.02      7.61 o 
   1  -4   7       78.22       91.69      5.86 o 
   2  -4   7      999.45     1073.72     24.02 o 
   3  -4   7       58.96       69.87     13.49 o 
   4  -4   7      318.58      297.68     21.49 o 
   5  -4   7       10.03       14.78      9.41 o 
   6  -4   7      646.84      581.61     28.13 o 
   7  -4   7        9.47       12.44     14.25 o 
   8  -4   7       18.74       31.19     16.69 o 
   9  -4   7        7.22       15.72     29.83 o 
  10  -4   7        0.00       -1.04     34.75 o 
 -13  -3   7        0.86        0.12     22.15 o 
 -12  -3   7        1.94       -5.83     34.17 o 
 -11  -3   7       88.88      100.42     36.99 o 
 -10  -3   7        3.34        2.74     13.52 o 
  -9  -3   7      575.82      552.55     19.21 o 
  -8  -3   7       71.91       78.39     10.88 o 
  -7  -3   7      162.07      148.24      8.68 o 
  -6  -3   7       72.39       68.74      5.37 o 
  -5  -3   7      327.99      273.10     18.51 o 
  -4  -3   7      474.55      457.02     43.34 o 
  -3  -3   7      355.97      429.83     23.19 o 
  -2  -3   7      448.25      406.60     11.80 o 
  -1  -3   7      350.81      356.80      7.66 o 
   0  -3   7     2697.79     2799.77     28.58 o 
   1  -3   7       33.76       51.01      9.56 o 
   2  -3   7     1708.38     1762.35     45.71 o 
   3  -3   7      126.97      116.71      8.68 o 
   4  -3   7       32.53       28.49     11.25 o 
   5  -3   7       52.66       41.25     10.48 o 
   6  -3   7      753.71      690.59     30.71 o 
   7  -3   7       35.41       16.66     18.20 o 
   8  -3   7      110.44      103.04     20.25 o 
   9  -3   7       20.58       24.50     23.09 o 
  10  -3   7        0.49       15.43     32.47 o 
  11  -3   7       57.57       45.10     38.64 o 
 -13  -2   7        4.71        8.99     21.09 o 
 -12  -2   7       51.48       53.31     23.77 o 
 -11  -2   7        0.09        6.69     33.57 o 
 -10  -2   7      275.83      265.55     20.11 o 
  -9  -2   7      557.47      561.27     18.89 o 
  -8  -2   7      384.76      354.06     15.24 o 
  -7  -2   7       12.15       11.97      6.91 o 
  -6  -2   7     1125.45     1139.78     31.06 o 
  -5  -2   7      947.76      849.93     33.49 o 
  -4  -2   7      112.09      101.29      8.16 o 
  -3  -2   7     1647.66     1535.00     17.85 o 
  -2  -2   7       29.27       35.38      5.61 o 
  -1  -2   7       26.96       15.67      5.24 o 
   0  -2   7     3838.14     4054.05     48.32 o 
   1  -2   7      357.23      385.15     13.61 o 
   2  -2   7       62.97       64.73     13.35 o 
   3  -2   7     2894.80     2956.55     40.01 o 
   4  -2   7      830.73      823.89     25.66 o 
   5  -2   7      593.15      598.04     25.33 o 
   6  -2   7     1514.17     1441.33     66.45 o 
   7  -2   7      129.58      127.77     21.13 o 
   8  -2   7       45.93       40.34     18.00 o 
   9  -2   7       58.11       31.77     36.99 o 
  10  -2   7        0.47        8.07     35.25 o 
  11  -2   7       12.62       15.36     22.97 o 
 -13  -1   7        3.71       -8.39     21.88 o 
 -12  -1   7        2.41        6.27     22.21 o 
 -11  -1   7       63.28       67.93     17.41 o 
 -10  -1   7        4.94        4.39     14.07 o 
  -9  -1   7      201.08      181.64     14.12 o 
  -8  -1   7       26.05       16.39      9.02 o 
  -7  -1   7      411.34      409.45     12.63 o 
  -6  -1   7     5709.48     5743.51     72.57 o 
  -5  -1   7      431.87      443.01      9.38 o 
  -4  -1   7      172.26      159.80      6.67 o 
  -3  -1   7     4372.84     4574.94     38.28 o 
  -2  -1   7       38.80       52.83      6.23 o 
  -1  -1   7       25.20       22.15      7.02 o 
   0  -1   7     1644.80     1629.28     21.56 o 
   1  -1   7        0.01        2.78     14.94 o 
   2  -1   7      660.34      643.96     26.11 o 
   3  -1   7       12.07       22.48     19.50 o 
   4  -1   7      188.94      240.45     25.86 o 
   5  -1   7      340.80      408.04     30.59 o 
   6  -1   7      356.65      407.98     65.90 o 
   7  -1   7       83.92       62.79     27.25 o 
   8  -1   7       15.24      -11.47     32.35 o 
   9  -1   7       40.57       14.14     34.42 o 
  10  -1   7        8.29       11.87     37.32 o 
 -13   0   7        0.26      -10.19     24.13 o 
 -12   0   7        6.55        1.50     20.38 o 
 -11   0   7      124.01      139.67     17.11 o 
 -10   0   7      106.20      135.81     26.27 o 
  -9   0   7      113.02      102.11     11.37 o 
  -8   0   7      285.84      278.06     13.96 o 
  -7   0   7      508.21      531.23     16.41 o 
  -6   0   7        0.18        4.03      6.44 o 
  -5   0   7      238.55      196.12      9.85 o 
  -4   0   7        0.03        6.19      5.61 o 
  -3   0   7     6466.03     6799.20     50.93 o 
  -2   0   7     1380.00     1420.14     19.00 o 
  -1   0   7      244.24      231.03     10.37 o 
   0   0   7      384.40      355.58     14.46 o 
   1   0   7     1001.79      980.74     30.19 o 
   2   0   7      546.59      567.12     16.52 o 
   3   0   7        0.35        6.88     18.07 o 
   4   0   7      589.22      552.04     30.35 o 
   5   0   7      316.59      270.37     39.44 o 
   6   0   7        1.89       17.23     25.62 o 
   7   0   7      125.43      129.69     25.94 o 
   8   0   7       87.31       81.29     27.84 o 
   9   0   7       32.55       41.77     27.84 o 
  10   0   7        1.78       39.99     26.44 o 
 -13   1   7        3.93        4.41     21.45 o 
 -12   1   7        5.88       10.61     15.37 o 
 -11   1   7        2.26        0.19     14.32 o 
 -10   1   7        5.70        9.10     13.72 o 
  -9   1   7      336.90      299.34     15.48 o 
  -8   1   7       24.70       28.18      9.50 o 
  -7   1   7        6.95        3.79      8.67 o 
  -6   1   7       11.54       11.72      6.69 o 
  -5   1   7      840.37      919.81     17.44 o 
  -4   1   7      410.23      459.93     12.99 o 
  -3   1   7      234.35      245.01     10.84 o 
  -2   1   7      664.45      674.75     16.26 o 
  -1   1   7       20.33       22.70      8.77 o 
   0   1   7      103.85       97.86     15.60 o 
   1   1   7      118.54      179.82     19.18 o 
   2   1   7      698.15      703.15     18.24 o 
   3   1   7       62.97       82.82     16.72 o 
   4   1   7      841.49      773.99     33.82 o 
   5   1   7        5.38        4.44      6.59 o 
   6   1   7        4.38       27.57     27.42 o 
   7   1   7      229.88      229.50     29.73 o 
   8   1   7       24.98       38.75     26.41 o 
   9   1   7        8.49       32.99     26.06 o 
  10   1   7        3.94       -0.66     27.19 o 
 -13   2   7        4.46        4.73     22.98 o 
 -12   2   7       62.43       58.29     17.52 o 
 -11   2   7       14.67       10.39     15.61 o 
 -10   2   7       26.60       35.08     14.78 o 
  -9   2   7      191.06      157.27     10.74 o 
  -8   2   7      191.71      199.44     12.38 o 
  -7   2   7      517.34      494.65     16.43 o 
  -6   2   7      137.38      131.89     11.03 o 
  -5   2   7      185.78      229.97     12.26 o 
  -4   2   7     1184.59     1222.88     26.43 o 
  -3   2   7     1321.62     1330.81     37.56 o 
  -2   2   7        8.05       10.71     12.50 o 
  -1   2   7       42.32       47.63     14.46 o 
   0   2   7      317.96      345.98     20.58 o 
   1   2   7       61.10      103.68     19.29 o 
   2   2   7      864.35      900.75     31.79 o 
   3   2   7      138.23      135.63     15.62 o 
   4   2   7       50.88       61.32     14.98 o 
   5   2   7       75.93       67.25     15.92 o 
   6   2   7      244.07      226.06     29.66 o 
   7   2   7      160.75      180.17     28.76 o 
   8   2   7      220.55      203.42     30.34 o 
   9   2   7       19.68       41.66     27.29 o 
  10   2   7        0.44       -1.24     28.99 o 
 -13   3   7        0.85       -2.77     16.43 o 
 -12   3   7       21.48       20.29     16.42 o 
 -11   3   7      125.86      159.06     19.01 o 
 -10   3   7      123.24      133.93     17.01 o 
  -9   3   7      282.45      296.17     19.87 o 
  -8   3   7       46.17       44.54      9.04 o 
  -7   3   7      219.14      231.20     12.28 o 
  -6   3   7      413.22      446.27     15.76 o 
  -5   3   7       13.61       13.82      8.87 o 
  -4   3   7      987.05      974.61     36.20 o 
  -3   3   7      618.80      699.71     31.39 o 
  -2   3   7        8.97       12.66     16.69 o 
  -1   3   7        0.37        0.13     14.54 o 
   0   3   7      785.99      758.23     26.76 o 
   1   3   7        5.45        3.14     15.79 o 
   2   3   7       84.31       79.87     19.47 o 
   3   3   7        6.63        7.69     14.96 o 
   4   3   7      557.99      511.47     22.84 o 
   5   3   7       58.16       57.85     16.67 o 
   6   3   7       79.96      100.50     21.49 o 
   7   3   7      187.26      209.55     29.68 o 
   8   3   7        0.02       21.15     25.56 o 
   9   3   7       11.58        9.92     25.00 o 
  10   3   7        1.02        5.78     28.76 o 
 -13   4   7        1.64       -6.81     21.00 o 
 -12   4   7        9.01       20.01     16.48 o 
 -11   4   7        0.02        3.76     16.14 o 
 -10   4   7       88.67      112.76     17.50 o 
  -9   4   7       17.73       19.65     14.52 o 
  -8   4   7      490.52      441.80     14.97 o 
  -7   4   7        4.37        5.45      9.07 o 
  -6   4   7       82.05       64.35      9.98 o 
  -5   4   7       67.71       91.46     12.30 o 
  -4   4   7      637.72      700.76     19.45 o 
  -3   4   7       10.98       11.87     12.85 o 
  -2   4   7      131.98      151.53     15.44 o 
  -1   4   7       79.62       87.30     11.45 o 
   0   4   7       27.62       44.08     10.22 o 
   1   4   7      763.77      719.71     28.35 o 
   2   4   7     1016.13      985.05     85.27 o 
   3   4   7      119.63      129.99     18.21 o 
   4   4   7      184.50      234.06     20.06 o 
   5   4   7       19.48       40.75     17.77 o 
   6   4   7      220.71      210.00     20.13 o 
   7   4   7      122.38      132.06     26.93 o 
   8   4   7        5.83       13.17     25.44 o 
   9   4   7        0.03       24.07     26.02 o 
 -13   5   7        7.68       26.62     20.52 o 
 -12   5   7        0.59        3.50     19.93 o 
 -11   5   7       88.53       74.88     17.96 o 
 -10   5   7      216.72      210.00     20.34 o 
  -9   5   7      204.27      186.94     18.04 o 
  -8   5   7      233.00      270.76     19.66 o 
  -7   5   7      720.58      702.66     18.93 o 
  -6   5   7        0.83        7.91      9.55 o 
  -5   5   7       79.94       82.49     12.31 o 
  -4   5   7     1360.28     1255.62     42.60 o 
  -3   5   7        6.21        6.73      8.81 o 
  -2   5   7     1200.29     1226.21     31.45 o 
  -1   5   7      105.92      101.90     12.51 o 
   0   5   7       43.41       47.19     10.96 o 
   1   5   7       57.31       84.88     19.27 o 
   2   5   7      445.59      431.86     26.80 o 
   3   5   7        4.88        3.43     16.28 o 
   4   5   7      135.28      142.99     19.92 o 
   5   5   7        0.02       -0.24     17.40 o 
   6   5   7       21.14       26.79     17.64 o 
   7   5   7       29.22       38.25     17.54 o 
   8   5   7        3.46       15.26     24.38 o 
   9   5   7        1.37        0.12     27.07 o 
 -12   6   7        8.10        8.82     20.99 o 
 -11   6   7       46.70       47.95     21.70 o 
 -10   6   7      329.12      306.82     21.77 o 
  -9   6   7       28.55       28.65     15.22 o 
  -8   6   7      250.28      243.50     18.85 o 
  -7   6   7     1839.50     1784.31     31.86 o 
  -6   6   7      979.93      947.62     26.76 o 
  -5   6   7      418.70      403.13     18.08 o 
  -4   6   7      812.80      791.19     21.76 o 
  -3   6   7      235.15      225.33     12.54 o 
  -2   6   7      319.06      340.70     12.29 o 
  -1   6   7      175.24      149.59     16.40 o 
   0   6   7      112.18      116.48     19.45 o 
   1   6   7       49.62       38.36      7.65 o 
   2   6   7      257.34      279.19     37.50 o 
   3   6   7        5.19        8.66     19.18 o 
   4   6   7        0.23       -3.20     17.09 o 
   5   6   7      252.92      247.16     22.49 o 
   6   6   7       10.76       10.06     18.30 o 
   7   6   7        1.08        8.25     18.42 o 
   8   6   7       81.38       60.80     19.50 o 
 -12   7   7        5.14       25.04     27.85 o 
 -11   7   7        6.77        8.06     19.41 o 
 -10   7   7        1.30        1.19     19.95 o 
  -9   7   7       52.82       51.98     21.53 o 
  -8   7   7      118.52      124.77     17.01 o 
  -7   7   7      626.66      647.99     30.76 o 
  -6   7   7      222.21      214.78     16.97 o 
  -5   7   7      551.44      535.31     20.29 o 
  -4   7   7      487.38      487.34     17.47 o 
  -3   7   7       29.99       43.26      8.24 o 
  -2   7   7        1.98        2.53      4.68 o 
  -1   7   7        2.14      -25.77     30.50 o 
   0   7   7      171.82      149.35     20.37 o 
   1   7   7       36.27       46.43     18.57 o 
   2   7   7       34.58       36.32     17.87 o 
   3   7   7        2.06       -6.58     19.10 o 
   4   7   7       54.78       50.97     17.41 o 
   5   7   7       94.40      107.88     20.57 o 
   6   7   7       12.04        4.23     19.04 o 
   7   7   7      168.09      132.88     20.78 o 
   8   7   7       28.17       11.87     19.24 o 
 -11   8   7        0.01        3.31     26.88 o 
 -10   8   7        0.32       -3.76     27.12 o 
  -9   8   7        0.35      -12.34     25.60 o 
  -8   8   7      297.02      255.69     34.02 o 
  -7   8   7      112.31      111.12     22.58 o 
  -6   8   7      134.20      128.77     22.53 o 
  -5   8   7       38.97       36.24     27.05 o 
  -4   8   7       10.36        9.89     27.57 o 
  -3   8   7      876.60      785.76     47.13 o 
  -2   8   7       30.79       32.53     29.41 o 
  -1   8   7      395.23      383.52     42.90 o 
   0   8   7        5.93        9.49     33.95 o 
   1   8   7      140.01      147.51     21.38 o 
   2   8   7      114.16      119.85     20.44 o 
   3   8   7      131.09      120.78     22.50 o 
   4   8   7      233.55      209.11     21.21 o 
   5   8   7       21.45       29.83     17.56 o 
   6   8   7       16.39        4.53     19.46 o 
   7   8   7       19.48       11.31     19.74 o 
 -11   9   7        8.18       13.13     29.68 o 
 -10   9   7        0.67        6.96     25.82 o 
  -9   9   7       95.43       97.95     31.82 o 
  -8   9   7      359.69      371.40     40.88 o 
  -7   9   7      133.54      135.20     32.90 o 
  -6   9   7       65.26       46.02     27.52 o 
  -5   9   7        0.91        6.03     27.68 o 
  -4   9   7      358.97      390.37     39.48 o 
  -3   9   7       62.93       84.10     30.91 o 
  -2   9   7       51.66       14.58     26.53 o 
  -1   9   7      140.14      128.66     36.03 o 
   0   9   7        6.57       13.36     31.39 o 
   1   9   7       37.24       23.11     31.87 o 
   2   9   7      101.87      125.76     26.73 o 
   3   9   7       46.52       60.93     20.60 o 
   4   9   7       17.12       13.43     17.06 o 
   5   9   7       41.39       27.32     18.55 o 
   6   9   7       11.07       19.92     18.61 o 
   7   9   7        2.17        1.26     27.59 o 
 -10  10   7        5.23       -0.60     29.57 o 
  -9  10   7        1.19        5.87     27.84 o 
  -8  10   7       70.84       58.39     32.21 o 
  -7  10   7        0.24        8.52     29.60 o 
  -6  10   7        8.57        8.18     25.99 o 
  -5  10   7        0.54        2.21     24.74 o 
  -4  10   7      254.43      233.54     35.31 o 
  -3  10   7       50.94       57.17     30.50 o 
  -2  10   7       82.29       74.48     32.56 o 
  -1  10   7       60.84       84.45     33.43 o 
   0  10   7       39.65        3.03     33.86 o 
   1  10   7        6.30       11.81     34.47 o 
   2  10   7       42.09       35.07     33.51 o 
   3  10   7        3.63       22.39     18.33 o 
   4  10   7       21.75       27.24     17.70 o 
   5  10   7        1.16        2.36     28.54 o 
   6  10   7       57.73       49.07     31.10 o 
  -9  11   7        4.86       20.61     28.86 o 
  -8  11   7        9.56       14.92     31.03 o 
  -7  11   7       72.83       57.28     34.11 o 
  -6  11   7      122.13      128.13     33.03 o 
  -5  11   7        7.27       -3.58     31.47 o 
  -4  11   7       95.91      126.26     35.61 o 
  -3  11   7        0.03       -7.69     28.57 o 
  -2  11   7       31.67       77.90     32.64 o 
  -1  11   7        2.58       -5.18     35.12 o 
   0  11   7       75.63       65.74     36.62 o 
   1  11   7       23.08        3.89     35.24 o 
   2  11   7       58.18       81.91     39.19 o 
   3  11   7       14.30       47.34     39.13 o 
   4  11   7        2.79       -2.44     30.11 o 
   5  11   7        5.18       23.22     28.87 o 
  -8  12   7       95.90      112.15     34.79 o 
  -7  12   7       27.10       42.01     33.52 o 
  -6  12   7       71.49       58.88     34.29 o 
  -5  12   7       10.84       -5.62     30.07 o 
  -4  12   7       23.81       18.46     27.66 o 
  -3  12   7      146.99      133.78     32.28 o 
  -2  12   7       36.38       30.57     32.05 o 
  -1  12   7        3.81       20.31     37.48 o 
   0  12   7        0.01       19.36     35.00 o 
   1  12   7        1.38        4.59     32.21 o 
   2  12   7      147.53      200.66     44.01 o 
   3  12   7       18.19       40.51     42.00 o 
  -6  13   7       37.95       22.32     35.03 o 
  -5  13   7        1.19        6.45     29.93 o 
  -4  13   7       22.03       25.07     35.02 o 
  -3  13   7        0.14        2.41     31.55 o 
  -2  13   7       73.62       77.45     24.87 o 
  -1  13   7       36.89       68.37     40.33 o 
   0  13   7        0.14       -0.09     32.60 o 
   1  13   7        5.58        4.82     41.56 o 
   2  13   7       13.67       19.07     33.84 o 
  -3  14   7        1.52       -0.06     36.20 o 
  -2  14   7        6.44       -6.97     41.54 o 
  -3 -16   8        5.70       13.55     42.22 o 
  -2 -16   8        7.06       27.20     36.33 o 
  -1 -16   8        0.33       70.75     44.20 o 
   0 -16   8       29.51       54.10     25.05 o 
   1 -16   8       22.08       51.16     25.96 o 
   2 -16   8        4.27        3.39     25.72 o 
  -6 -15   8       37.73       31.60     39.18 o 
  -5 -15   8        7.22        4.67     42.71 o 
  -4 -15   8       14.17       21.46     44.72 o 
  -3 -15   8      119.08      106.09     44.83 o 
  -2 -15   8      176.83      219.51     45.37 o 
  -1 -15   8      108.33      101.46     21.57 o 
   0 -15   8       19.75       25.07     24.12 o 
   1 -15   8        1.23       -7.15     23.46 o 
   2 -15   8       81.45       74.63     27.31 o 
   3 -15   8       37.13       72.21     29.36 o 
   4 -15   8       45.96       54.68     30.72 o 
  -7 -14   8       41.19       24.71     40.39 o 
  -6 -14   8        0.27      -32.26     44.93 o 
  -5 -14   8        3.15        0.03     43.85 o 
  -4 -14   8       15.91       18.66     40.65 o 
  -3 -14   8        2.75        2.61     38.15 o 
  -2 -14   8        8.46       23.09     20.63 o 
  -1 -14   8        9.66       21.92     15.54 o 
   0 -14   8       15.91       17.42     19.42 o 
   1 -14   8       13.07        9.29     17.96 o 
   2 -14   8       17.77        8.26     17.30 o 
   3 -14   8        5.43        6.54     17.84 o 
   4 -14   8       27.95       10.59     18.17 o 
   5 -14   8       47.18       26.60     29.64 o 
   6 -14   8       13.20       21.97     31.05 o 
  -8 -13   8        0.00      -16.85     22.06 o 
  -7 -13   8       12.01       -2.61     20.92 o 
  -6 -13   8        2.14      -23.94     41.86 o 
  -5 -13   8       44.60       44.64     42.07 o 
  -4 -13   8        4.71       27.07     38.66 o 
  -3 -13   8      173.30      187.51     18.33 o 
  -2 -13   8      224.41      232.86     19.53 o 
  -1 -13   8        0.22       -5.60     13.61 o 
   0 -13   8       12.72       21.99     16.53 o 
   1 -13   8        0.12        5.66     17.13 o 
   2 -13   8      146.15      133.19     21.11 o 
   3 -13   8      144.87      161.42     22.72 o 
   4 -13   8        9.76       14.06     17.19 o 
   5 -13   8        4.01        6.77     29.45 o 
   6 -13   8        0.81        3.88     31.25 o 
   7 -13   8       63.45       52.46     33.18 o 
  -9 -12   8       34.70       20.31     23.53 o 
  -8 -12   8        0.07       -3.41     21.44 o 
  -7 -12   8        3.55      -29.55     38.27 o 
  -6 -12   8       17.49      -21.28     42.62 o 
  -5 -12   8        8.75      -14.62     40.08 o 
  -4 -12   8       34.94       57.23     25.39 o 
  -3 -12   8       68.78       63.31     13.96 o 
  -2 -12   8       56.85       75.98     14.81 o 
  -1 -12   8       16.77       29.49     13.63 o 
   0 -12   8       94.69       93.72     18.30 o 
   1 -12   8      187.00      183.71     20.98 o 
   2 -12   8        2.35        4.97     13.03 o 
   3 -12   8      758.57      839.93     34.98 o 
   4 -12   8        5.24        2.39     17.84 o 
   5 -12   8        3.77        9.02     19.58 o 
   6 -12   8        0.09        8.43     26.91 o 
   7 -12   8       43.49       23.53     31.53 o 
 -10 -11   8       12.03       11.27     28.47 o 
  -9 -11   8       23.15       37.68     26.93 o 
  -8 -11   8       51.97       53.12     30.74 o 
  -7 -11   8      116.51       56.76     36.93 o 
  -6 -11   8       64.42       51.14     36.34 o 
  -5 -11   8        2.33       -1.72     21.17 o 
  -4 -11   8      186.87      173.85     16.15 o 
  -3 -11   8      141.21      137.32     14.98 o 
  -2 -11   8      218.08      223.22     17.12 o 
  -1 -11   8      165.56      156.31     16.22 o 
   0 -11   8      427.22      412.23     17.05 o 
   1 -11   8      266.22      257.73     16.51 o 
   2 -11   8      140.52      176.11     16.51 o 
   3 -11   8      113.45      102.89     18.84 o 
   4 -11   8        6.87       24.14     16.85 o 
   5 -11   8      261.39      237.30     23.71 o 
   6 -11   8      118.87       96.18     32.18 o 
   7 -11   8        4.57       21.22     32.39 o 
   8 -11   8       22.52        7.10     28.82 o 
 -11 -10   8       99.39       88.90     33.81 o 
 -10 -10   8       58.00       70.08     33.53 o 
  -9 -10   8       20.11       31.63     27.85 o 
  -8 -10   8       27.23        3.19     23.77 o 
  -7 -10   8      396.89      355.53     46.39 o 
  -6 -10   8      111.17      106.35     22.97 o 
  -5 -10   8        1.40       -1.94     12.59 o 
  -4 -10   8       48.64       47.27     12.72 o 
  -3 -10   8      164.77      167.54     14.84 o 
  -2 -10   8       11.41       13.31     11.08 o 
  -1 -10   8      431.85      476.35     14.23 o 
   0 -10   8        0.20       -4.48      9.99 o 
   1 -10   8      846.41      763.12     27.46 o 
   2 -10   8      206.33      211.58     17.17 o 
   3 -10   8       16.89       21.45     16.14 o 
   4 -10   8       21.43       33.59     16.61 o 
   5 -10   8        1.52        0.51     16.86 o 
   6 -10   8       79.96      101.66     31.54 o 
   7 -10   8        2.96       21.03     30.07 o 
   8 -10   8        1.01       18.99     30.00 o 
 -11  -9   8        7.25       20.25     33.40 o 
 -10  -9   8        0.16        1.86     29.80 o 
  -9  -9   8      102.59      128.95     34.19 o 
  -8  -9   8        0.21      -11.15     25.98 o 
  -7  -9   8       13.60        6.60     20.97 o 
  -6  -9   8       73.71       46.33     21.19 o 
  -5  -9   8      173.91      185.75     16.65 o 
  -4  -9   8      115.78      103.63     12.29 o 
  -3  -9   8      111.17      115.95     10.23 o 
  -2  -9   8       27.78       29.38      6.67 o 
  -1  -9   8      118.53      113.59      9.98 o 
   0  -9   8      379.84      408.59     16.71 o 
   1  -9   8      611.88      606.54     21.12 o 
   2  -9   8      763.46      783.78     24.42 o 
   3  -9   8       48.60       35.51     17.27 o 
   4  -9   8       10.14       -2.84     17.04 o 
   5  -9   8       38.42       27.14     17.20 o 
   6  -9   8        0.58        7.46     17.34 o 
   7  -9   8       50.07       61.56     30.68 o 
   8  -9   8       32.33       48.38     35.02 o 
   9  -9   8       31.48       51.61     35.77 o 
 -12  -8   8        0.01       -4.33     31.85 o 
 -11  -8   8        1.65       14.21     32.59 o 
 -10  -8   8       22.67       -2.45     33.36 o 
  -9  -8   8        0.36        5.46     28.42 o 
  -8  -8   8       76.32       63.62     20.83 o 
  -7  -8   8        3.22       -1.41     25.38 o 
  -6  -8   8        0.42        1.03      9.34 o 
  -5  -8   8      150.62      160.42      8.68 o 
  -4  -8   8        0.76        3.19      4.70 o 
  -3  -8   8       58.12       69.37      7.44 o 
  -2  -8   8       95.60      112.01      7.28 o 
  -1  -8   8      126.90      122.32      8.74 o 
   0  -8   8      127.93      118.32     12.06 o 
   1  -8   8       45.06       56.10     12.43 o 
   2  -8   8        0.78        6.06     13.17 o 
   3  -8   8      179.72      184.35     20.05 o 
   4  -8   8       34.44       33.44     16.60 o 
   5  -8   8        3.59        6.57     16.96 o 
   6  -8   8        0.78       -8.41     16.86 o 
   7  -8   8      124.31      109.48     37.42 o 
   8  -8   8       25.41       11.94     33.60 o 
   9  -8   8        6.90       20.67     31.53 o 
 -12  -7   8       23.53       31.94     34.83 o 
 -11  -7   8        2.60       15.21     32.02 o 
 -10  -7   8      121.80      119.06     36.48 o 
  -9  -7   8       49.08        3.00     29.56 o 
  -8  -7   8       89.49       60.09     21.00 o 
  -7  -7   8      109.53      102.07     11.21 o 
  -6  -7   8      297.01      311.93     13.12 o 
  -5  -7   8       10.58        7.70      2.91 o 
  -4  -7   8      228.89      219.06      6.78 o 
  -3  -7   8      183.75      184.33      7.21 o 
  -2  -7   8      301.76      278.83      8.59 o 
  -1  -7   8     1418.60     1394.73     17.58 o 
   0  -7   8        4.38        2.03      7.13 o 
   1  -7   8       49.78       68.02     12.17 o 
   2  -7   8       74.14       81.47     14.26 o 
   3  -7   8      285.67      290.81     20.39 o 
   4  -7   8       91.25       97.98     18.32 o 
   5  -7   8       79.66       90.14     18.39 o 
   6  -7   8      105.36      100.54     19.18 o 
   7  -7   8        1.42       -3.91     16.34 o 
   8  -7   8       72.12       59.74     33.49 o 
   9  -7   8       77.08       91.78     34.99 o 
  10  -7   8        2.43       11.77     33.05 o 
 -12  -6   8        7.20        7.76     31.48 o 
 -11  -6   8       10.96       21.34     35.48 o 
 -10  -6   8       12.70       37.09     33.56 o 
  -9  -6   8        1.11        2.96     18.09 o 
  -8  -6   8       49.01       28.94     18.99 o 
  -7  -6   8       27.74       21.84      4.60 o 
  -6  -6   8        4.19       -3.51     23.44 o 
  -5  -6   8        7.31       19.11     10.65 o 
  -4  -6   8      235.67      246.31     14.69 o 
  -3  -6   8       57.08       50.12      5.20 o 
  -2  -6   8        1.72        4.65      4.45 o 
  -1  -6   8     1317.72     1290.59     16.32 o 
   0  -6   8     1831.30     1912.31     30.33 o 
   1  -6   8      446.31      465.51     13.69 o 
   2  -6   8      160.79      172.88     15.43 o 
   3  -6   8      261.60      253.24     17.66 o 
   4  -6   8       12.65       11.63     16.18 o 
   5  -6   8       55.22       44.27     17.97 o 
   6  -6   8        1.79        1.06     16.82 o 
   7  -6   8       19.86       16.25     16.38 o 
   8  -6   8        0.10       -9.01     28.87 o 
   9  -6   8        2.64        1.15     29.73 o 
  10  -6   8        5.86        9.56     31.87 o 
 -13  -5   8        5.38       12.69     37.12 o 
 -12  -5   8       69.12       75.14     35.73 o 
 -11  -5   8        0.86        1.61     30.62 o 
 -10  -5   8       90.00      104.58     33.15 o 
  -9  -5   8        3.06       -1.77     17.03 o 
  -8  -5   8      315.25      311.30     25.76 o 
  -7  -5   8      195.46      215.79     31.26 o 
  -6  -5   8      709.38      658.04     39.40 o 
  -5  -5   8       15.80        8.68     22.28 o 
  -4  -5   8      368.39      295.77     54.36 o 
  -3  -5   8       96.71       88.79     13.31 o 
  -2  -5   8      220.62      230.88      9.47 o 
  -1  -5   8       75.73       51.85      6.27 o 
   0  -5   8      428.75      410.85     10.70 o 
   1  -5   8        0.96        3.61      6.19 o 
   2  -5   8        0.89        6.35     12.47 o 
   3  -5   8       69.96       89.42     15.20 o 
   4  -5   8       63.12       88.49     16.39 o 
   5  -5   8      101.24       58.47     18.79 o 
   6  -5   8       38.92       24.86     17.89 o 
   7  -5   8      198.53      183.55     22.54 o 
   8  -5   8       75.99      116.39     37.65 o 
   9  -5   8       12.81       20.18     28.48 o 
  10  -5   8       34.86       26.36     37.93 o 
 -13  -4   8       52.05       63.49     34.91 o 
 -12  -4   8        0.01       10.74     33.08 o 
 -11  -4   8      109.44      119.87     38.61 o 
 -10  -4   8       94.26      100.78     34.73 o 
  -9  -4   8        1.35       -2.38     17.32 o 
  -8  -4   8       45.51       31.77      7.68 o 
  -7  -4   8      395.68      323.57     16.66 o 
  -6  -4   8      292.99      245.84     25.68 o 
  -5  -4   8       69.04       64.92     22.68 o 
  -4  -4   8        3.45        4.14     21.99 o 
  -3  -4   8      249.58      309.03     30.71 o 
  -2  -4   8     2606.95     2480.27     49.38 o 
  -1  -4   8     1045.91     1032.81     15.69 o 
   0  -4   8      215.69      235.64     10.73 o 
   1  -4   8        3.63       11.62     10.99 o 
   2  -4   8      924.47      941.89     24.28 o 
   3  -4   8      457.59      462.98     20.63 o 
   4  -4   8       28.82       25.56      8.89 o 
   5  -4   8       59.17       86.05     21.51 o 
   6  -4   8       39.02       24.32     18.12 o 
   7  -4   8      108.52       77.34     19.53 o 
   8  -4   8        8.22       25.65     15.76 o 
   9  -4   8        0.11       11.43     30.95 o 
  10  -4   8        9.04       30.06     31.76 o 
 -13  -3   8       13.12       -4.40     36.78 o 
 -12  -3   8       17.95       37.38     36.06 o 
 -11  -3   8       44.85       62.45     35.96 o 
 -10  -3   8     1347.92     1320.51     39.03 o 
  -9  -3   8      191.86      209.02     13.17 o 
  -8  -3   8      408.12      396.97     14.31 o 
  -7  -3   8        7.63       10.41      6.77 o 
  -6  -3   8        0.14        4.85      6.51 o 
  -5  -3   8     2172.98     2176.68     58.35 o 
  -4  -3   8      329.71      411.10     32.28 o 
  -3  -3   8      357.75      332.91     22.13 o 
  -2  -3   8     1485.89     1484.52     16.50 o 
  -1  -3   8      439.09      436.87      9.35 o 
   0  -3   8      328.11      339.70     12.12 o 
   1  -3   8      589.70      672.06     20.50 o 
   2  -3   8       21.54       12.18     12.95 o 
   3  -3   8      451.67      472.88     21.71 o 
   4  -3   8       81.36       94.79     16.53 o 
   5  -3   8      229.65      248.46     28.40 o 
   6  -3   8      440.19      426.82     31.89 o 
   7  -3   8      157.27      109.65     21.12 o 
   8  -3   8      113.77      138.35     22.12 o 
   9  -3   8       11.47       27.49     35.34 o 
  10  -3   8        0.08        6.33     26.49 o 
 -13  -2   8        1.38        8.66     24.15 o 
 -12  -2   8        0.07      -10.29     33.64 o 
 -11  -2   8       29.33       52.06     35.68 o 
 -10  -2   8      145.23      164.20     18.19 o 
  -9  -2   8       27.36       17.00      9.79 o 
  -8  -2   8      360.06      336.07     14.75 o 
  -7  -2   8      435.08      453.27     12.11 o 
  -6  -2   8      826.20      757.80     22.61 o 
  -5  -2   8      490.19      441.24     12.60 o 
  -4  -2   8     1243.42     1162.19     32.55 o 
  -3  -2   8      281.54      262.86      6.90 o 
  -2  -2   8      372.99      342.54      8.52 o 
  -1  -2   8      660.54      635.97     10.95 o 
   0  -2   8      354.53      362.53     12.73 o 
   1  -2   8      265.98      246.10     15.68 o 
   2  -2   8        5.06        5.45     13.40 o 
   3  -2   8      524.04      539.78     25.62 o 
   4  -2   8        5.73        4.90     15.22 o 
   5  -2   8      151.96      149.48     22.50 o 
   6  -2   8        0.82        8.62     16.71 o 
   7  -2   8       18.59       19.41     16.56 o 
   8  -2   8        1.31       14.32     18.54 o 
   9  -2   8       17.83       41.28     24.68 o 
  10  -2   8        0.00       12.63     27.70 o 
 -13  -1   8        0.57        4.34     22.50 o 
 -12  -1   8        9.12        3.48     20.32 o 
 -11  -1   8       58.00       60.89     29.45 o 
 -10  -1   8      113.87      113.52     12.27 o 
  -9  -1   8       33.06       20.71      9.24 o 
  -8  -1   8       27.00       24.29      9.16 o 
  -7  -1   8      101.56      110.59      8.43 o 
  -6  -1   8      421.24      433.46     11.91 o 
  -5  -1   8      182.12      208.11      7.97 o 
  -4  -1   8      632.58      636.61     15.89 o 
  -3  -1   8        0.22        5.52      5.55 o 
  -2  -1   8       29.61       30.11      6.99 o 
  -1  -1   8     1023.98     1061.26     22.89 o 
   0  -1   8      140.89      115.07     10.35 o 
   1  -1   8      891.00      855.34     23.33 o 
   2  -1   8      283.77      223.14     21.37 o 
   3  -1   8      162.25      140.08     22.74 o 
   4  -1   8       89.12       94.86     22.02 o 
   5  -1   8      146.68      129.06     26.35 o 
   6  -1   8      156.10      124.58     27.47 o 
   7  -1   8       11.88       17.64     30.75 o 
   8  -1   8      121.96      124.97     43.42 o 
   9  -1   8        0.03        9.22     26.47 o 
  10  -1   8        0.14        3.99     25.42 o 
 -13   0   8        1.78        4.64     22.55 o 
 -12   0   8        1.28        2.22     23.44 o 
 -11   0   8       29.45       43.77     14.53 o 
 -10   0   8       29.48       18.70     14.56 o 
  -9   0   8      270.80      239.98     13.81 o 
  -8   0   8       38.63       47.80      9.80 o 
  -7   0   8        0.06       -1.48      8.33 o 
  -6   0   8     1180.59     1179.37     19.34 o 
  -5   0   8       41.88       27.79      6.38 o 
  -4   0   8      160.66      196.12      9.14 o 
  -3   0   8      156.09      143.76      9.11 o 
  -2   0   8      677.98      637.24     14.36 o 
  -1   0   8      944.44      948.53     18.03 o 
   0   0   8      153.77      146.83     16.58 o 
   1   0   8      113.94      154.75     19.23 o 
   2   0   8      874.66      835.73     26.09 o 
   3   0   8       47.24       74.62     22.17 o 
   4   0   8       18.72       32.54     21.70 o 
   5   0   8      281.88      291.08     29.61 o 
   6   0   8      443.00      442.28     33.48 o 
   7   0   8      701.55      736.68     99.83 o 
   8   0   8        3.66       10.64     24.05 o 
   9   0   8        0.09        2.45     26.97 o 
  10   0   8       10.50       16.70     26.89 o 
 -13   1   8        0.22       -4.74     23.66 o 
 -12   1   8       17.56       23.99     24.24 o 
 -11   1   8      128.26      121.98     18.79 o 
 -10   1   8       21.25       15.22     14.65 o 
  -9   1   8       12.01       10.74      9.38 o 
  -8   1   8      274.56      257.01     13.95 o 
  -7   1   8       49.64       49.88      9.69 o 
  -6   1   8      535.50      528.78     13.70 o 
  -5   1   8      417.01      403.05     13.01 o 
  -4   1   8      584.89      608.39     15.34 o 
  -3   1   8      223.52      238.72     14.39 o 
  -2   1   8     2547.10     2532.95     39.48 o 
  -1   1   8     1480.07     1568.68     32.99 o 
   0   1   8      171.46      188.68     18.14 o 
   1   1   8      191.17      230.67     20.70 o 
   2   1   8       70.46       70.49     11.59 o 
   3   1   8      720.52      681.99     21.03 o 
   4   1   8      159.28      190.95     25.46 o 
   5   1   8      310.45      309.99     29.48 o 
   6   1   8      107.66      102.78     25.63 o 
   7   1   8        6.57        6.90     26.57 o 
   8   1   8        7.11       21.83     28.32 o 
   9   1   8       12.53        8.85     25.23 o 
  10   1   8       25.20       26.87     25.95 o 
 -13   2   8        2.98       13.26     25.70 o 
 -12   2   8       30.39       36.68     24.17 o 
 -11   2   8      113.98      104.24     17.34 o 
 -10   2   8      186.72      174.35     17.01 o 
  -9   2   8      148.48      144.59     11.24 o 
  -8   2   8       45.89       40.42     10.38 o 
  -7   2   8       93.51       96.98     11.31 o 
  -6   2   8      170.28      170.90     12.34 o 
  -5   2   8       11.54       17.29     10.69 o 
  -4   2   8       58.98       55.18     12.09 o 
  -3   2   8      481.62      438.22     26.10 o 
  -2   2   8        0.06        3.48     13.90 o 
  -1   2   8        2.04       -0.01     13.91 o 
   0   2   8      303.38      272.48     35.68 o 
   1   2   8      599.65      585.26     27.42 o 
   2   2   8      156.98      152.94     21.83 o 
   3   2   8       34.84       44.32     14.25 o 
   4   2   8      424.11      418.61     20.47 o 
   5   2   8       18.66       14.03     14.53 o 
   6   2   8      166.25      194.12     26.51 o 
   7   2   8       13.33       36.76     25.50 o 
   8   2   8       17.88       30.15     27.07 o 
   9   2   8       19.63       20.70     25.34 o 
 -13   3   8       18.80       24.44     23.62 o 
 -12   3   8        2.50        1.99     16.57 o 
 -11   3   8        5.54        1.69     15.25 o 
 -10   3   8       23.27       27.73     14.29 o 
  -9   3   8        7.52        6.89     13.23 o 
  -8   3   8      166.15      147.62     11.82 o 
  -7   3   8       12.67       16.03      9.87 o 
  -6   3   8       57.35       49.39     10.26 o 
  -5   3   8        1.76       -5.00      9.48 o 
  -4   3   8      110.99      120.99     19.46 o 
  -3   3   8     2944.21     2953.17     61.47 o 
  -2   3   8        7.02       10.36     19.91 o 
  -1   3   8       97.61       84.30     15.98 o 
   0   3   8      127.12      107.61     18.34 o 
   1   3   8      244.96      272.25     23.38 o 
   2   3   8       15.59        3.79     18.65 o 
   3   3   8      113.84      123.89     16.93 o 
   4   3   8       32.32       31.38     15.87 o 
   5   3   8      206.87      186.71     18.43 o 
   6   3   8        0.68      -11.70     24.81 o 
   7   3   8        0.28        0.40     24.76 o 
   8   3   8       16.64       26.20     26.81 o 
   9   3   8        1.28        7.59     27.16 o 
 -13   4   8        0.55       -6.94     24.13 o 
 -12   4   8      110.87       95.37     17.58 o 
 -11   4   8       41.09       53.97     16.31 o 
 -10   4   8        0.33        7.82     15.17 o 
  -9   4   8       53.93       45.94     15.22 o 
  -8   4   8      103.81      132.20     11.79 o 
  -7   4   8      171.82      175.51     12.91 o 
  -6   4   8      106.59       94.13     10.72 o 
  -5   4   8        7.37       -0.22     11.18 o 
  -4   4   8        1.11       -8.32     10.63 o 
  -3   4   8      767.96      729.89     37.23 o 
  -2   4   8      659.46      672.72     38.69 o 
  -1   4   8      100.01      108.42     17.79 o 
   0   4   8       23.13       16.44     10.23 o 
   1   4   8       19.13       26.02      9.41 o 
   2   4   8       14.16        5.14      6.47 o 
   3   4   8      264.77      256.65     20.41 o 
   4   4   8       44.03       39.57     17.89 o 
   5   4   8       28.55       32.52     17.28 o 
   6   4   8       31.14       26.18     16.34 o 
   7   4   8      122.47      132.85     44.19 o 
   8   4   8       23.37       28.37     35.57 o 
   9   4   8       37.00       37.27     25.79 o 
 -12   5   8        2.18        8.21     16.57 o 
 -11   5   8       12.16        5.24     15.45 o 
 -10   5   8      348.99      384.18     22.85 o 
  -9   5   8        3.96        1.76     14.16 o 
  -8   5   8       32.87       33.35      9.98 o 
  -7   5   8      308.85      290.13     14.62 o 
  -6   5   8      676.19      648.09     18.62 o 
  -5   5   8       72.74       53.77     12.42 o 
  -4   5   8      375.61      337.35     16.20 o 
  -3   5   8      320.06      299.59     14.39 o 
  -2   5   8      497.48      513.30     24.12 o 
  -1   5   8        1.22       -4.52     11.20 o 
   0   5   8      265.20      261.00     15.19 o 
   1   5   8        0.25        4.85      9.23 o 
   2   5   8      137.64      150.73     29.38 o 
   3   5   8        0.85       -3.63     17.23 o 
   4   5   8       14.10       14.59     17.10 o 
   5   5   8       75.29      110.97     19.31 o 
   6   5   8        0.19       10.25     17.48 o 
   7   5   8        4.31        9.34     25.21 o 
   8   5   8       17.87       26.44     25.14 o 
 -12   6   8        2.53       -3.54     21.32 o 
 -11   6   8       36.55       37.52     16.22 o 
 -10   6   8       12.56       12.66     15.95 o 
  -9   6   8       43.52       48.03     15.31 o 
  -8   6   8        6.39       -2.09     14.05 o 
  -7   6   8       10.96       19.97     10.35 o 
  -6   6   8      126.04      112.50     15.37 o 
  -5   6   8      354.89      332.42     17.63 o 
  -4   6   8        7.10        5.56     10.74 o 
  -3   6   8      140.73      126.21     11.44 o 
  -2   6   8       54.06       48.80      8.46 o 
  -1   6   8      143.08      127.90     17.46 o 
   0   6   8      185.46      205.96     14.75 o 
   1   6   8      222.23      234.89     23.40 o 
   2   6   8        1.76       -2.81     19.48 o 
   3   6   8       70.09       50.77     21.96 o 
   4   6   8      153.82      141.12     20.09 o 
   5   6   8       16.76       19.58     18.23 o 
   6   6   8        9.71       -8.45     18.84 o 
   7   6   8        0.49        2.09     25.43 o 
   8   6   8        0.25        6.04     25.41 o 
 -12   7   8        0.14      -13.11     21.40 o 
 -11   7   8       27.67       35.98     21.09 o 
 -10   7   8       42.10       69.19     22.11 o 
  -9   7   8       93.78      143.53     18.19 o 
  -8   7   8        6.70       10.57     14.62 o 
  -7   7   8      117.88      120.01     15.57 o 
  -6   7   8        9.87        9.41     13.20 o 
  -5   7   8       25.90       23.87     11.51 o 
  -4   7   8       44.34       31.97     10.10 o 
  -3   7   8        0.26       -0.85      7.91 o 
  -2   7   8      525.90      520.56     14.35 o 
  -1   7   8        1.83        5.89     28.29 o 
   0   7   8        0.08        6.05     18.32 o 
   1   7   8       29.74       17.21     18.39 o 
   2   7   8        0.26       -2.58     18.93 o 
   3   7   8        7.42       18.91     20.05 o 
   4   7   8      200.68      218.67     21.31 o 
   5   7   8        0.61       -3.79     18.19 o 
   6   7   8        0.76       -4.65     19.53 o 
   7   7   8       23.86       20.97     25.55 o 
 -11   8   8       16.84       16.98     26.06 o 
 -10   8   8        0.54        7.56     26.03 o 
  -9   8   8       79.63       61.59     21.05 o 
  -8   8   8       66.07       85.58     22.85 o 
  -7   8   8       21.52       32.10     19.15 o 
  -6   8   8      340.07      368.06     27.23 o 
  -5   8   8       87.92       86.40     20.96 o 
  -4   8   8      183.14      201.16     22.52 o 
  -3   8   8      576.43      610.57     43.83 o 
  -2   8   8      136.13      155.72     24.07 o 
  -1   8   8      194.78      193.21     37.17 o 
   0   8   8      105.14       94.22     35.03 o 
   1   8   8        0.92       -3.46     18.62 o 
   2   8   8       18.66       37.99     20.34 o 
   3   8   8       23.97       25.51     20.83 o 
   4   8   8      165.28      182.11     25.28 o 
   5   8   8        5.00       10.56     17.83 o 
   6   8   8        0.95       17.11     17.85 o 
   7   8   8        0.89       13.43     26.48 o 
 -10   9   8       55.58       46.63     28.13 o 
  -9   9   8        0.18        3.26     27.79 o 
  -8   9   8       63.71       55.56     29.20 o 
  -7   9   8      269.25      238.64     37.44 o 
  -6   9   8       10.51       29.33     29.53 o 
  -5   9   8        1.22       32.66     29.62 o 
  -4   9   8       35.60       25.83     25.88 o 
  -3   9   8        9.37        5.70     29.33 o 
  -2   9   8       17.26       12.17     22.24 o 
  -1   9   8        0.36        8.25     31.40 o 
   0   9   8      108.37       66.52     32.43 o 
   1   9   8        0.90       26.72     35.34 o 
   2   9   8       60.39       59.85     21.05 o 
   3   9   8        2.44      -19.81     30.06 o 
   4   9   8       22.95       25.36     18.60 o 
   5   9   8       11.90       21.81     18.83 o 
   6   9   8       21.80       14.89     28.60 o 
 -10  10   8       22.57       25.16     30.81 o 
  -9  10   8        5.70       30.41     29.06 o 
  -8  10   8        4.05       -2.44     30.37 o 
  -7  10   8        3.29       16.57     31.35 o 
  -6  10   8      237.29      191.27     34.14 o 
  -5  10   8      106.21      106.18     32.56 o 
  -4  10   8       40.81       38.93     26.30 o 
  -3  10   8        0.63       12.87     29.67 o 
  -2  10   8       57.15       54.53     20.63 o 
  -1  10   8      128.72      126.72     34.57 o 
   0  10   8       15.59       19.68     29.80 o 
   1  10   8       19.40       35.08     32.29 o 
   2  10   8        2.63        9.79     31.38 o 
   3  10   8        3.89       -1.26     20.08 o 
   4  10   8        1.85        5.94     17.92 o 
   5  10   8        2.68      -11.03     29.11 o 
  -9  11   8        7.78       10.55     29.09 o 
  -8  11   8       14.23        6.14     31.87 o 
  -7  11   8       56.98       82.10     34.88 o 
  -6  11   8       18.05       22.40     32.68 o 
  -5  11   8       11.26       33.02     28.65 o 
  -4  11   8       32.23       13.97     26.56 o 
  -3  11   8       64.66       67.45     31.07 o 
  -2  11   8       11.31       34.14     30.49 o 
  -1  11   8        0.69       15.67     37.51 o 
   0  11   8       55.10       77.38     39.11 o 
   1  11   8       14.59       19.46     33.32 o 
   2  11   8        3.22       16.87     35.39 o 
   3  11   8       54.79       -5.09     44.07 o 
   4  11   8        9.13        6.86     29.04 o 
  -7  12   8       54.32       52.67     30.10 o 
  -6  12   8        0.31       55.52     32.53 o 
  -5  12   8       14.79       25.65     34.79 o 
  -4  12   8        0.99        1.95     31.80 o 
  -3  12   8      105.95      109.83     35.03 o 
  -2  12   8        4.39        7.48     34.59 o 
  -1  12   8      164.39      179.27     42.17 o 
   0  12   8       43.39       27.09     36.84 o 
   1  12   8        4.08        3.91     38.46 o 
   2  12   8       11.02       22.03     34.66 o 
  -5  13   8       21.04        2.41     30.86 o 
  -4  13   8        7.51       10.99     35.80 o 
  -3  13   8        3.78       -3.35     34.57 o 
  -2  13   8        5.68        1.14     35.10 o 
  -1  13   8       21.78       23.19     33.67 o 
   0  13   8        4.41       19.45     40.47 o 
  -3 -16   9       61.64       67.20     39.69 o 
  -2 -16   9        0.83       45.53     43.28 o 
  -1 -16   9        0.42       14.01     36.03 o 
   0 -16   9        6.39       29.55     37.59 o 
   1 -16   9        5.38       15.71     24.75 o 
  -5 -15   9       23.70       10.38     40.37 o 
  -4 -15   9        7.87       19.96     43.83 o 
  -3 -15   9        0.16       10.61     35.86 o 
  -2 -15   9       69.16       66.79     38.01 o 
  -1 -15   9        0.14       26.15     30.83 o 
   0 -15   9       17.88        9.22     17.15 o 
   1 -15   9       82.53      112.21     20.99 o 
   2 -15   9        4.69        2.36     18.04 o 
   3 -15   9       10.86        7.20     18.37 o 
   4 -15   9       51.29       57.72     29.97 o 
  -7 -14   9        0.07      -13.25     32.89 o 
  -6 -14   9        2.05      -24.98     44.29 o 
  -5 -14   9        0.41      -15.88     40.41 o 
  -4 -14   9       22.20       29.09     34.38 o 
  -3 -14   9       48.78       76.57     26.91 o 
  -2 -14   9       52.38       76.00     23.86 o 
  -1 -14   9        4.07        6.62     14.80 o 
   0 -14   9       75.64       64.52     18.40 o 
   1 -14   9      146.22      145.38     21.33 o 
   2 -14   9        3.76        2.29     18.19 o 
   3 -14   9        6.19       21.76     18.32 o 
   4 -14   9        1.36        5.39     18.98 o 
   5 -14   9        8.50       12.05     27.28 o 
  -8 -13   9       18.05       14.00     23.87 o 
  -7 -13   9       20.33       27.91     32.53 o 
  -6 -13   9        2.19      -25.92     42.01 o 
  -5 -13   9      112.68       97.84     27.19 o 
  -4 -13   9        3.44      -10.13     24.68 o 
  -3 -13   9       24.83       31.20     24.59 o 
  -2 -13   9       89.40       94.43     16.14 o 
  -1 -13   9        0.66        9.62     14.31 o 
   0 -13   9        0.25        6.77     15.62 o 
   1 -13   9       69.78       48.12     17.98 o 
   2 -13   9        6.42       10.02     17.41 o 
   3 -13   9      118.33      122.53     21.82 o 
   4 -13   9       13.57        5.65     17.70 o 
   5 -13   9       11.10       10.15     27.69 o 
   6 -13   9       24.28       16.11     30.47 o 
  -9 -12   9        7.07       22.45     28.63 o 
  -8 -12   9       63.96       72.85     24.05 o 
  -7 -12   9       12.64      -11.21     37.41 o 
  -6 -12   9        6.37       -3.35     25.24 o 
  -5 -12   9        0.00        1.99     23.14 o 
  -4 -12   9        0.22      -10.68     21.72 o 
  -3 -12   9      352.54      349.38     30.89 o 
  -2 -12   9        0.79        1.77     12.58 o 
  -1 -12   9        0.76       18.45     13.38 o 
   0 -12   9        0.03        5.11     15.13 o 
   1 -12   9       58.63       53.88     17.74 o 
   2 -12   9        2.20        8.02     17.74 o 
   3 -12   9      229.05      278.27     20.22 o 
   4 -12   9       95.44      133.14     18.13 o 
   5 -12   9       19.96       19.36     17.62 o 
   6 -12   9        0.94        3.61     30.51 o 
   7 -12   9        0.91       -3.45     32.52 o 
 -10 -11   9        9.33        2.65     28.77 o 
  -9 -11   9        2.90        5.21     29.28 o 
  -8 -11   9        0.00      -11.37     23.65 o 
  -7 -11   9       31.98       52.42     22.87 o 
  -6 -11   9       32.50       22.19     24.43 o 
  -5 -11   9       44.39       18.67     24.44 o 
  -4 -11   9        8.45        3.83     24.05 o 
  -3 -11   9      121.20      105.13     13.72 o 
  -2 -11   9       57.99       56.70     13.81 o 
  -1 -11   9      198.55      158.28     21.64 o 
   0 -11   9      113.87      116.64     12.82 o 
   1 -11   9      258.40      269.60     17.03 o 
   2 -11   9      110.87      131.33     16.14 o 
   3 -11   9      157.40      167.55     18.00 o 
   4 -11   9        5.45       20.15     15.33 o 
   5 -11   9        7.90       -3.60     17.94 o 
   6 -11   9       26.56       40.87     27.74 o 
   7 -11   9        4.30       -2.26     26.76 o 
 -10 -10   9        3.30       -2.42     31.01 o 
  -9 -10   9       24.10       16.78     26.60 o 
  -7 -10   9        0.24       -7.53     20.51 o 
  -6 -10   9       10.38       -5.79     23.05 o 
  -5 -10   9       39.02       29.98     20.64 o 
  -4 -10   9       56.40       67.75     23.57 o 
  -3 -10   9        1.99        1.59     10.47 o 
  -2 -10   9      104.33      102.97      8.72 o 
  -1 -10   9       45.08       42.99      9.09 o 
   0 -10   9      409.96      393.07     15.57 o 
   1 -10   9        0.42        6.41     12.49 o 
   2 -10   9      424.13      394.31     20.45 o 
   3 -10   9        7.92       10.91     14.30 o 
   4 -10   9        2.33       11.81     15.64 o 
   5 -10   9       15.48       13.61     17.88 o 
   6 -10   9        7.73        1.56     29.89 o 
   7 -10   9        5.14       20.49     29.60 o 
   8 -10   9       10.52       24.25     32.75 o 
 -11  -9   9        7.44       33.39     34.13 o 
 -10  -9   9        2.56       16.79     31.55 o 
  -9  -9   9      144.83      194.81     38.30 o 
  -8  -9   9      105.37      108.73     29.54 o 
  -7  -9   9        2.84      -19.44     20.62 o 
  -6  -9   9       23.97       26.43     19.33 o 
  -5  -9   9      492.19      434.59     35.32 o 
  -4  -9   9      168.85      155.99     11.31 o 
  -3  -9   9      253.69      235.37     13.86 o 
  -2  -9   9      741.16      726.57     18.76 o 
  -1  -9   9       19.52       23.32      8.62 o 
   0  -9   9      718.86      738.69     18.51 o 
   1  -9   9      326.36      307.01     17.44 o 
   2  -9   9      462.67      430.13     25.54 o 
   3  -9   9       54.08       60.45     15.07 o 
   4  -9   9       39.81       39.05     15.77 o 
   5  -9   9       10.92      -10.03     16.89 o 
   6  -9   9       47.14       56.18     18.74 o 
   7  -9   9        0.21        2.42     31.93 o 
   8  -9   9       40.33       28.96     33.93 o 
 -12  -8   9        2.77        3.20     28.77 o 
 -11  -8   9       35.12       54.58     35.43 o 
 -10  -8   9       44.73       42.98     33.18 o 
  -9  -8   9        0.41        9.32     19.98 o 
  -8  -8   9        2.45        0.85     25.57 o 
  -7  -8   9        6.87       -8.59     26.89 o 
  -6  -8   9       20.52       18.48     21.98 o 
  -5  -8   9       82.02       90.42     22.51 o 
  -4  -8   9       10.60        8.97      4.75 o 
  -3  -8   9      248.66      254.53      8.91 o 
  -2  -8   9      224.55      230.68     13.39 o 
  -1  -8   9      135.50      124.61      8.57 o 
   0  -8   9       79.23       78.50     10.50 o 
   1  -8   9      425.01      402.96     22.58 o 
   2  -8   9       36.70       30.93     14.07 o 
   3  -8   9       70.94       84.74     16.44 o 
   4  -8   9       14.09       18.31     15.20 o 
   5  -8   9       62.50       63.32     18.93 o 
   6  -8   9        0.19       -1.53     17.04 o 
   7  -8   9        8.53        7.28     27.18 o 
   8  -8   9        6.71       11.10     32.07 o 
   9  -8   9       11.01       21.24     35.09 o 
 -12  -7   9        3.29       -2.33     29.80 o 
 -11  -7   9        0.48      -17.36     34.51 o 
 -10  -7   9       10.60        1.98     33.48 o 
  -9  -7   9        1.12       -3.57     18.86 o 
  -8  -7   9       11.52        7.57     25.07 o 
  -7  -7   9       48.22       16.60     28.42 o 
  -6  -7   9      558.26      610.69     45.02 o 
  -5  -7   9       24.17       14.69     11.52 o 
  -4  -7   9       13.13       16.42     10.37 o 
  -3  -7   9       80.85       69.84      5.01 o 
  -2  -7   9       48.55       49.97      6.10 o 
  -1  -7   9        9.63        7.66      6.72 o 
   0  -7   9       57.70       54.06      9.74 o 
   1  -7   9      132.58      145.13     11.06 o 
   2  -7   9        0.15        2.50     13.74 o 
   3  -7   9       57.52       70.29     15.78 o 
   4  -7   9        0.43        5.94     14.57 o 
   5  -7   9       83.83       85.00     16.71 o 
   6  -7   9        7.64       -1.34     17.64 o 
   7  -7   9      120.18       85.79     26.29 o 
   8  -7   9       32.11       27.93     28.43 o 
   9  -7   9       37.76       26.94     32.28 o 
 -12  -6   9        9.65        6.96     31.41 o 
 -11  -6   9       12.02       25.36     35.57 o 
 -10  -6   9        0.49        8.60     31.87 o 
  -9  -6   9      125.70      107.11     25.06 o 
  -8  -6   9      119.49       86.41     27.54 o 
  -7  -6   9       34.32       40.15     26.20 o 
  -6  -6   9      275.61      296.85     35.62 o 
  -5  -6   9       33.61       23.15     26.68 o 
  -4  -6   9      106.15      111.61     28.17 o 
  -3  -6   9       55.98       41.51      4.88 o 
  -2  -6   9      322.85      331.35      8.69 o 
  -1  -6   9      103.29      100.12      7.60 o 
   0  -6   9      313.98      312.08     10.51 o 
   1  -6   9      201.70      203.09     10.35 o 
   2  -6   9       32.24       39.18      6.96 o 
   3  -6   9      115.08      117.13     16.61 o 
   4  -6   9       12.51        8.95     14.93 o 
   5  -6   9       57.90       53.18     15.74 o 
   6  -6   9        0.04       12.63     17.65 o 
   7  -6   9      170.05      142.44     21.26 o 
   8  -6   9        0.17       -3.79     29.66 o 
   9  -6   9        1.07       -4.31     29.18 o 
 -13  -5   9       15.99       15.53     34.75 o 
 -12  -5   9       71.38       84.03     39.53 o 
 -11  -5   9       73.62       76.81     32.32 o 
 -10  -5   9       21.29       20.81     17.95 o 
  -9  -5   9        7.87       13.25     17.40 o 
  -8  -5   9      185.80      143.83     30.79 o 
  -7  -5   9     1379.43     1285.84     53.71 o 
  -6  -5   9       66.68       68.09     26.49 o 
  -5  -5   9       52.05       59.68     25.40 o 
  -4  -5   9       64.73       67.29     27.75 o 
  -3  -5   9      145.67      126.67     15.58 o 
  -2  -5   9      204.02      202.72      7.39 o 
  -1  -5   9       15.95       29.33      7.25 o 
   0  -5   9      558.01      537.18     20.57 o 
   1  -5   9       27.20       27.66     12.64 o 
   2  -5   9      130.56      161.72     15.74 o 
   3  -5   9       59.25       58.20     14.93 o 
   4  -5   9        1.18        1.57     12.43 o 
   5  -5   9       19.54       13.27     15.90 o 
   6  -5   9        9.61       13.30     16.12 o 
   7  -5   9      139.36      132.01     19.51 o 
   8  -5   9        0.44       -9.97     33.17 o 
   9  -5   9        2.50       16.12     33.50 o 
 -13  -4   9        6.26       10.43     37.89 o 
 -12  -4   9        1.06       -4.67     32.53 o 
 -11  -4   9       53.74       52.17     33.68 o 
 -10  -4   9       77.85       62.07     17.82 o 
  -9  -4   9       34.52       51.55     18.36 o 
  -8  -4   9      258.55      248.89     24.35 o 
  -7  -4   9     1329.28     1229.84     51.51 o 
  -6  -4   9      473.76      515.63     37.71 o 
  -5  -4   9        3.87       -2.33     24.19 o 
  -4  -4   9       66.26       74.76     24.53 o 
  -3  -4   9      860.48      753.76     17.25 o 
  -2  -4   9      630.26      638.67     10.29 o 
  -1  -4   9      698.28      691.33     24.06 o 
   0  -4   9      236.46      237.31     11.65 o 
   1  -4   9      499.65      491.33     18.94 o 
   2  -4   9        9.74       17.55     12.97 o 
   3  -4   9       79.21      113.00     16.05 o 
   4  -4   9       31.15       18.42     15.53 o 
   5  -4   9        2.30      -14.89     15.99 o 
   6  -4   9      215.31      205.54     20.19 o 
   7  -4   9       40.53       49.02     24.22 o 
   8  -4   9       83.84       86.78     16.30 o 
   9  -4   9        2.85       20.01     26.73 o 
 -13  -3   9       75.12       57.90     35.05 o 
 -12  -3   9       63.82       49.20     30.54 o 
 -11  -3   9       21.38       35.64     33.76 o 
 -10  -3   9       54.00       72.15     18.71 o 
  -9  -3   9        5.76       10.64     16.49 o 
  -8  -3   9        5.35        1.00      5.30 o 
  -7  -3   9      314.82      292.56     36.06 o 
  -6  -3   9      210.77      189.35     11.01 o 
  -5  -3   9       27.75       36.57     23.53 o 
  -4  -3   9        7.18        3.12     22.06 o 
  -3  -3   9        4.21       -0.35      2.65 o 
  -2  -3   9      232.52      243.12      9.28 o 
  -1  -3   9       27.60       31.67      5.83 o 
   0  -3   9      458.07      459.35     14.27 o 
   1  -3   9       31.87       42.01     13.20 o 
   2  -3   9      284.68      303.38     18.72 o 
   3  -3   9       16.58       22.66     15.19 o 
   4  -3   9      137.39      110.32     18.07 o 
   5  -3   9       64.96       69.79     17.78 o 
   6  -3   9      378.02      376.44     23.47 o 
   7  -3   9       22.93       42.28     20.48 o 
   8  -3   9       75.57       46.55     17.19 o 
   9  -3   9       19.52       18.89     28.49 o 
 -13  -2   9        0.36        7.95     23.00 o 
 -12  -2   9       19.51       35.29     32.10 o 
 -11  -2   9       45.79       50.73     30.65 o 
 -10  -2   9      126.10      140.37     19.35 o 
  -9  -2   9      174.10      183.85     20.83 o 
  -8  -2   9      104.62      100.38      9.32 o 
  -7  -2   9        3.04        8.23      5.06 o 
  -6  -2   9        1.36       -0.15      7.42 o 
  -5  -2   9       39.98       40.65      3.27 o 
  -4  -2   9      174.74      154.14      6.05 o 
  -3  -2   9      407.79      391.06     10.24 o 
  -2  -2   9       71.61       66.08      6.24 o 
  -1  -2   9        3.87        2.33      5.62 o 
   0  -2   9      464.04      452.09     18.54 o 
   1  -2   9        0.35        0.02     12.85 o 
   2  -2   9        9.90       14.66     13.98 o 
   3  -2   9       94.08       82.16     16.57 o 
   4  -2   9       13.05        8.55     16.26 o 
   5  -2   9       71.91       61.20     18.14 o 
   6  -2   9      135.05      131.74     19.91 o 
   7  -2   9        0.96       -0.83     18.21 o 
   8  -2   9       77.26       62.97     18.49 o 
   9  -2   9      121.72      154.64     48.02 o 
 -13  -1   9       42.29       42.07     23.64 o 
 -12  -1   9       51.84       50.42     37.04 o 
 -11  -1   9       17.84       15.00     33.72 o 
 -10  -1   9       58.50       45.66     15.33 o 
  -9  -1   9       88.81       73.85     10.44 o 
  -8  -1   9      100.78       94.37     10.49 o 
  -7  -1   9        5.58       13.81      6.56 o 
  -6  -1   9       82.56       84.96      5.89 o 
  -5  -1   9       35.69       30.36      7.32 o 
  -4  -1   9      443.66      460.32     11.72 o 
  -3  -1   9      536.36      529.95     13.21 o 
  -2  -1   9     1256.18     1295.62     28.44 o 
  -1  -1   9      132.68      142.77     13.57 o 
   0  -1   9      322.95      349.30     17.73 o 
   1  -1   9        0.04        1.03     13.50 o 
   2  -1   9      711.63      700.62     30.62 o 
   3  -1   9        2.79       17.79     21.54 o 
   4  -1   9        1.91       16.43     22.60 o 
   5  -1   9      375.41      371.96     30.41 o 
   6  -1   9       43.75       41.63     28.03 o 
   7  -1   9       93.58       80.21     27.64 o 
   8  -1   9       77.18      100.74     28.78 o 
   9  -1   9       28.94       27.49     26.80 o 
 -13   0   9        1.88       -2.89     24.21 o 
 -12   0   9       21.17       20.38     20.85 o 
 -11   0   9       77.95       79.40     29.68 o 
 -10   0   9      156.73      135.29     15.98 o 
  -9   0   9       33.92       25.66      9.56 o 
  -8   0   9       58.77       68.96     10.32 o 
  -7   0   9       11.22       18.62      6.67 o 
  -6   0   9        2.67        0.76      6.66 o 
  -5   0   9     1033.66     1027.48     18.18 o 
  -4   0   9       24.51       26.51      8.90 o 
  -3   0   9       65.02       58.51      8.43 o 
  -2   0   9      437.15      416.16     13.17 o 
  -1   0   9      585.07      523.39     19.19 o 
   0   0   9       99.75      112.57     17.80 o 
   1   0   9      272.56      234.15     26.34 o 
   2   0   9      281.07      274.63     14.57 o 
   3   0   9      554.17      574.01     30.88 o 
   4   0   9      468.74      442.05     36.86 o 
   5   0   9      641.80      647.34     36.75 o 
   6   0   9        3.58       10.85     24.42 o 
   7   0   9        0.86        6.37     24.26 o 
   8   0   9       14.79        3.63     25.56 o 
   9   0   9        0.77       -6.50     25.39 o 
 -13   1   9       32.66       25.14     23.86 o 
 -12   1   9        0.08      -13.36     23.06 o 
 -11   1   9        2.91        0.06     20.72 o 
 -10   1   9        1.17        5.47     13.72 o 
  -9   1   9        0.07        1.85      9.59 o 
  -8   1   9        0.22       -0.86      9.54 o 
  -7   1   9        4.20       -0.39      9.33 o 
  -6   1   9      168.59      164.71     13.88 o 
  -5   1   9      232.05      226.61     11.32 o 
  -4   1   9      232.77      211.87     26.80 o 
  -3   1   9      469.33      469.83     30.94 o 
  -2   1   9        6.73        1.27     11.92 o 
  -1   1   9      759.73      763.92     26.95 o 
   0   1   9       12.05        5.98     16.50 o 
   1   1   9      341.61      344.47     24.10 o 
   2   1   9       15.16       10.99     11.08 o 
   3   1   9      466.89      438.60     20.01 o 
   4   1   9     1337.52     1404.34     84.95 o 
   5   1   9       51.00       58.58     25.57 o 
   6   1   9        0.11        8.01     24.02 o 
   7   1   9        7.86       22.45     24.85 o 
   8   1   9       14.83       25.87     24.74 o 
   9   1   9        1.41       11.44     26.05 o 
 -13   2   9       18.16       -0.67     25.50 o 
 -12   2   9       37.38       75.24     24.53 o 
 -11   2   9      124.57      118.89     16.71 o 
 -10   2   9      176.07      194.87     17.57 o 
  -9   2   9      130.36      132.51     12.35 o 
  -8   2   9        0.61        0.37     10.13 o 
  -7   2   9        0.13        3.14      9.58 o 
  -6   2   9      172.10      146.32     12.50 o 
  -5   2   9      109.33      101.64     15.81 o 
  -4   2   9       63.62       55.37     13.23 o 
  -3   2   9      971.54     1014.94     38.29 o 
  -2   2   9      175.03      205.38     18.75 o 
  -1   2   9       84.44       85.22     16.56 o 
   0   2   9       21.61       32.93     17.36 o 
   1   2   9       92.72      112.39     26.08 o 
   2   2   9        4.33        9.34     18.01 o 
   3   2   9       20.13       25.70     14.73 o 
   4   2   9       95.21       86.52     15.26 o 
   5   2   9      124.74      104.87     27.18 o 
   6   2   9      211.07      252.78     31.20 o 
   7   2   9        5.79        9.84     25.25 o 
   8   2   9       33.74       53.27     28.32 o 
   9   2   9        8.82        0.50     25.23 o 
 -13   3   9        1.26        2.15     24.82 o 
 -12   3   9       57.79       48.35     24.62 o 
 -11   3   9       24.54       15.66     15.04 o 
 -10   3   9       51.51       44.51     14.60 o 
  -9   3   9       23.43       22.26     12.80 o 
  -8   3   9       91.35       81.67     11.15 o 
  -7   3   9        0.01       -0.91     10.25 o 
  -6   3   9        1.70        3.22     10.41 o 
  -5   3   9        4.70       15.88     12.45 o 
  -4   3   9        9.50        3.76     16.54 o 
  -3   3   9        8.91       13.03     20.12 o 
  -2   3   9       33.18       15.11     14.50 o 
  -1   3   9      123.03      114.93     18.07 o 
   0   3   9      168.36      156.97     20.00 o 
   1   3   9       20.55       25.14     18.51 o 
   2   3   9      249.81      258.85     26.09 o 
   3   3   9      472.26      451.04     22.12 o 
   4   3   9       84.86      108.58     17.16 o 
   5   3   9       31.21       30.84     15.12 o 
   6   3   9        4.72       12.09     26.29 o 
   7   3   9       34.20       19.95     25.96 o 
   8   3   9       22.61       18.37     26.05 o 
 -12   4   9        7.30        5.91     24.84 o 
 -11   4   9        0.27        3.27     15.60 o 
 -10   4   9        4.90       16.11     14.40 o 
  -9   4   9       27.87       26.62     13.76 o 
  -8   4   9       24.38       31.93     10.11 o 
  -7   4   9      322.34      313.20     15.00 o 
  -6   4   9       12.73       11.33     10.37 o 
  -5   4   9       34.65       38.77     13.65 o 
  -4   4   9      142.89      186.83     25.01 o 
  -2   4   9      440.46      400.54     33.64 o 
  -1   4   9      222.90      222.40     22.02 o 
   0   4   9        6.36        1.64     10.79 o 
   1   4   9        9.20        1.27     10.17 o 
   2   4   9        0.05        0.32      7.34 o 
   3   4   9       11.32       25.63     16.00 o 
   4   4   9        1.77        4.63     15.32 o 
   5   4   9       75.11       86.57     17.62 o 
   6   4   9       24.98       45.08     25.68 o 
   7   4   9       17.32       37.12     24.46 o 
   8   4   9        0.77        3.05     27.10 o 
 -12   5   9        0.54        6.49     17.05 o 
 -11   5   9        4.93        9.68     16.57 o 
 -10   5   9      178.33      212.98     20.24 o 
  -9   5   9       28.27       25.44     14.78 o 
  -8   5   9      155.07      138.51     12.17 o 
  -7   5   9      279.35      249.12     14.67 o 
  -6   5   9      193.57      204.78     13.86 o 
  -5   5   9      727.96      678.39     22.35 o 
  -4   5   9     1565.51     1613.34     29.82 o 
  -3   5   9      435.33      411.39     23.63 o 
  -2   5   9      107.16       97.48     17.39 o 
  -1   5   9        0.79        8.50     12.58 o 
   0   5   9      376.56      387.26     34.53 o 
   1   5   9       11.82       12.52     10.12 o 
   2   5   9      210.80      218.84     25.29 o 
   3   5   9       37.75       46.57     17.23 o 
   4   5   9        2.01       -1.46     17.28 o 
   5   5   9        0.88       -5.60     17.14 o 
   6   5   9        0.57       -9.34     24.84 o 
   7   5   9       38.08       75.21     28.06 o 
   8   5   9        0.46       12.89     26.72 o 
 -12   6   9       23.30       25.67     17.60 o 
 -11   6   9        1.79        0.78     15.96 o 
 -10   6   9        0.77        9.48     14.78 o 
  -9   6   9       59.79       67.12     16.87 o 
  -8   6   9        9.09       17.53     14.01 o 
  -7   6   9       76.49       82.69     11.79 o 
  -6   6   9        0.21       -2.34     12.88 o 
  -5   6   9       16.69       11.01     11.51 o 
  -4   6   9     1250.82     1144.85     26.44 o 
  -3   6   9        4.75        2.43      9.46 o 
  -2   6   9       83.20       99.75     18.14 o 
  -1   6   9      233.29      224.87     27.95 o 
   0   6   9        3.87       10.95     11.40 o 
   1   6   9        6.66        6.05     19.88 o 
   2   6   9      232.12      219.13     26.06 o 
   3   6   9       49.59       56.76     17.28 o 
   4   6   9       13.43       16.94     17.83 o 
   5   6   9       32.29       25.53     17.52 o 
   6   6   9       38.16       55.36     25.09 o 
   7   6   9       27.47       50.42     25.75 o 
 -11   7   9       22.35       32.68     21.47 o 
 -10   7   9       30.15       27.19     15.90 o 
  -9   7   9        1.25        4.92     14.36 o 
  -8   7   9      103.42      128.19     16.56 o 
  -7   7   9       67.99       42.60     11.35 o 
  -6   7   9        8.53        3.70     11.84 o 
  -5   7   9      260.73      246.38     15.97 o 
  -4   7   9       61.81       46.25     11.02 o 
  -3   7   9      123.74      142.67     21.46 o 
  -2   7   9      509.87      452.60     26.20 o 
  -1   7   9      108.59      103.79     34.28 o 
   0   7   9      315.36      263.85     24.74 o 
   1   7   9       41.50       37.86     19.42 o 
   2   7   9        3.02       -4.10     20.46 o 
   3   7   9       15.50       25.97     17.04 o 
   4   7   9       10.72       31.66     17.88 o 
   5   7   9        6.60        9.94     17.69 o 
   6   7   9        9.27       37.00     25.77 o 
   7   7   9        7.79       13.59     26.35 o 
 -11   8   9       17.97       25.56     21.17 o 
 -10   8   9        0.71        2.80     20.91 o 
  -9   8   9       72.77       97.45     34.61 o 
  -8   8   9      132.31      153.20     27.88 o 
  -7   8   9      442.91      485.97     31.79 o 
  -6   8   9      804.61      801.36     36.46 o 
  -5   8   9      115.70      125.38     21.66 o 
  -4   8   9      329.03      339.02     25.47 o 
  -3   8   9       28.56       39.14     25.51 o 
  -2   8   9      226.52      202.41     38.34 o 
  -1   8   9      128.30      142.98     34.68 o 
   0   8   9      138.59      160.10     37.65 o 
   1   8   9        0.01        9.07     20.76 o 
   2   8   9        1.17       -0.36     20.82 o 
   3   8   9        2.17       -0.21     21.21 o 
   4   8   9        4.62       15.71     18.05 o 
   5   8   9       26.97       40.58     19.10 o 
   6   8   9        5.86        8.38     24.25 o 
 -10   9   9        5.44       15.71     28.17 o 
  -9   9   9        0.64        7.50     28.28 o 
  -8   9   9       14.35       22.04     29.40 o 
  -7   9   9       16.88        8.08     26.72 o 
  -6   9   9       17.54       49.87     30.52 o 
  -5   9   9      164.80      244.72     37.70 o 
  -4   9   9       12.21        9.40     27.40 o 
  -3   9   9        3.77        1.91     26.98 o 
  -2   9   9       14.15       12.88     30.71 o 
  -1   9   9        6.97        0.53     30.23 o 
   0   9   9       11.63        8.21     30.37 o 
   1   9   9        0.03        7.89     31.62 o 
   2   9   9      147.39      130.22     23.66 o 
   3   9   9        2.19       -1.99     20.42 o 
   4   9   9       19.06       27.85     18.66 o 
   5   9   9        5.36        7.33     19.25 o 
  -9  10   9       21.94       28.54     31.54 o 
  -8  10   9        2.71       -5.00     29.65 o 
  -7  10   9       17.69        4.34     30.33 o 
  -6  10   9       10.43        2.70     28.70 o 
  -5  10   9       77.06       88.02     33.75 o 
  -4  10   9        2.14       13.44     31.85 o 
  -3  10   9       86.72       65.11     30.06 o 
  -2  10   9        7.12       37.85     34.61 o 
  -1  10   9       49.90       39.93     31.64 o 
   0  10   9        7.24      -10.06     33.81 o 
   1  10   9       10.49       13.24     38.20 o 
   2  10   9       28.12       42.21     37.00 o 
   3  10   9        0.08       -0.67     20.48 o 
   4  10   9       16.20       40.69     27.59 o 
  -8  11   9       33.45       39.41     28.02 o 
  -7  11   9       86.43      145.81     33.64 o 
  -6  11   9      100.85      109.34     35.03 o 
  -5  11   9      136.67      135.07     36.69 o 
  -4  11   9        3.93       -0.88     33.37 o 
  -3  11   9       86.56      116.96     27.23 o 
  -2  11   9       72.65       89.57     34.97 o 
  -1  11   9      172.04      210.53     45.28 o 
   0  11   9       35.77       29.51     31.96 o 
   1  11   9        6.95        8.53     39.14 o 
   2  11   9        0.00       -9.08     32.23 o 
   3  11   9       43.64       12.44     46.70 o 
  -6  12   9        0.42        9.30     34.19 o 
  -5  12   9       51.46       80.67     32.68 o 
  -4  12   9        2.87        2.57     35.02 o 
  -3  12   9        1.49       -4.73     39.66 o 
  -2  12   9        0.68      -17.82     38.45 o 
  -1  12   9        8.88       -7.92     33.08 o 
   0  12   9        3.67       -2.22     39.32 o 
   1  12   9        2.43      -10.12     39.37 o 
  -2 -16  10       15.61       23.96     34.88 o 
  -1 -16  10       34.77       60.93     26.37 o 
  -5 -15  10        7.30      -15.94     44.77 o 
  -4 -15  10       88.56       66.23     37.10 o 
  -3 -15  10        1.36        0.14     23.94 o 
  -2 -15  10        6.02        6.04     24.08 o 
  -1 -15  10        0.17        6.58     22.97 o 
   0 -15  10       40.75       60.74     21.39 o 
   1 -15  10        0.77        2.21     17.77 o 
   2 -15  10       21.79       35.44     19.26 o 
   3 -15  10        8.47       21.51     21.11 o 
  -7 -14  10       12.86        3.24     32.34 o 
  -6 -14  10       15.52       -2.96     42.64 o 
  -5 -14  10       40.20       32.96     23.42 o 
  -4 -14  10       60.47       58.53     27.33 o 
  -3 -14  10       24.85       35.98     24.30 o 
  -2 -14  10        9.25       31.96     22.69 o 
  -1 -14  10       22.92       18.80     23.75 o 
   0 -14  10        0.18        6.74     14.17 o 
   1 -14  10        5.54       17.72     17.00 o 
   2 -14  10       61.69       70.73     19.85 o 
   3 -14  10        2.09       -4.08     18.39 o 
   4 -14  10       84.11       76.08     28.98 o 
  -8 -13  10       23.73      -15.13     41.50 o 
  -7 -13  10        4.93        1.11     34.10 o 
  -6 -13  10        4.34        2.80     24.86 o 
  -5 -13  10        0.38       -5.75     24.44 o 
  -4 -13  10        6.74       -4.15     25.21 o 
  -3 -13  10      156.80      162.78     26.34 o 
  -2 -13  10       49.02       67.48     22.98 o 
  -1 -13  10        0.68        2.94     14.07 o 
   0 -13  10       55.14       75.77     15.43 o 
   1 -13  10        7.06       27.36     16.92 o 
   2 -13  10      120.77      131.71     20.90 o 
   3 -13  10        7.48        0.63     18.88 o 
   4 -13  10        1.83       17.12     21.23 o 
   5 -13  10       75.66       64.94     27.85 o 
  -9 -12  10        8.75       -0.52     28.04 o 
  -8 -12  10       16.85        3.13     33.84 o 
  -7 -12  10       36.21       49.77     25.75 o 
  -6 -12  10        2.40      -10.52     24.31 o 
  -5 -12  10        0.65       -9.64     25.05 o 
  -4 -12  10       43.58       29.45     23.00 o 
  -3 -12  10       10.19        1.47     22.99 o 
  -2 -12  10        5.94        4.04     22.08 o 
  -1 -12  10       73.03       57.99     14.05 o 
   0 -12  10       17.67       26.90     13.95 o 
   1 -12  10      242.99      285.63     32.36 o 
   2 -12  10       29.86       14.70     17.35 o 
   3 -12  10        0.15       -4.86     14.88 o 
   4 -12  10        1.57        4.48     15.38 o 
   5 -12  10      128.82      147.07     25.51 o 
   6 -12  10       10.59       14.78     24.37 o 
 -10 -11  10       37.19       50.35     30.98 o 
  -9 -11  10        9.02      -15.01     27.04 o 
  -7 -11  10      105.13       67.88     25.38 o 
  -6 -11  10       99.10       87.46     23.74 o 
  -5 -11  10        8.50       17.62     21.21 o 
  -4 -11  10      514.19      489.23     33.16 o 
  -3 -11  10        2.40       -4.32     23.02 o 
  -2 -11  10      357.13      336.87     24.23 o 
  -1 -11  10        6.08        4.42     12.10 o 
   0 -11  10       17.62       16.76     10.02 o 
   1 -11  10       59.05       69.40     13.92 o 
   2 -11  10       74.84       82.80     15.20 o 
   3 -11  10       35.23       28.13     15.60 o 
   4 -11  10       19.64       29.22     15.64 o 
   5 -11  10       12.88       31.41     15.83 o 
   6 -11  10       25.06       65.24     23.93 o 
   7 -11  10       23.85       34.12     31.09 o 
 -10 -10  10        0.48      -17.52     33.52 o 
  -9 -10  10        3.80       -0.75     31.19 o 
  -8 -10  10       10.30       -2.26     29.15 o 
  -7 -10  10      139.34      116.94     25.50 o 
  -6 -10  10       70.83       85.75     23.57 o 
  -5 -10  10        1.32        7.59     21.38 o 
  -4 -10  10      159.75      101.62     24.38 o 
  -3 -10  10      156.31      170.80     13.66 o 
  -2 -10  10      108.59      110.79     10.01 o 
  -1 -10  10      239.07      252.17     13.34 o 
   0 -10  10      424.31      462.56     19.05 o 
   1 -10  10      951.32     1010.75     22.83 o 
   2 -10  10       49.55       61.84     14.45 o 
   3 -10  10      202.56      237.53     19.49 o 
   4 -10  10       46.17       28.18     15.80 o 
   5 -10  10       46.97       65.67     16.78 o 
   6 -10  10       15.63       13.61     20.50 o 
   7 -10  10       63.77      127.23     36.96 o 
 -11  -9  10        2.41       -3.53     29.23 o 
 -10  -9  10        7.18       18.84     27.67 o 
  -9  -9  10       10.76       12.33     20.70 o 
  -8  -9  10      131.92      157.31     34.70 o 
  -7  -9  10       99.52       97.09     32.16 o 
  -6  -9  10       22.14        4.30     22.28 o 
  -5  -9  10        0.05       -0.97     20.79 o 
  -4  -9  10       41.25       50.60     21.13 o 
  -3  -9  10      175.44      187.65     16.00 o 
  -2  -9  10      302.68      320.33     12.89 o 
  -1  -9  10       50.63       51.48      9.82 o 
   0  -9  10      250.84      281.11     14.06 o 
   1  -9  10      265.52      246.25     14.16 o 
   2  -9  10       16.40       28.56     14.09 o 
   3  -9  10      107.20      102.50     16.80 o 
   4  -9  10      125.51      133.53     18.07 o 
   5  -9  10      116.89      102.06     17.90 o 
   6  -9  10        0.47       19.09     16.53 o 
   7  -9  10        0.19       21.89     24.28 o 
   8  -9  10        1.08      -14.10     35.01 o 
 -11  -8  10       35.19       49.15     34.98 o 
 -10  -8  10        2.44      -11.85     30.60 o 
  -9  -8  10       10.85       15.41     19.11 o 
  -8  -8  10       43.04       54.39     28.59 o 
  -7  -8  10       51.53       41.51     26.24 o 
  -6  -8  10       13.78       26.82     28.47 o 
  -5  -8  10      356.58      374.44     29.46 o 
  -4  -8  10        0.83        0.10     18.96 o 
  -3  -8  10        0.07       15.34     10.71 o 
  -2  -8  10        2.69        2.59      7.38 o 
  -1  -8  10       11.61       15.90      7.43 o 
   0  -8  10        0.07        9.40      9.41 o 
   1  -8  10       35.77       53.14     10.63 o 
   2  -8  10      313.71      284.98     13.59 o 
   3  -8  10        0.58        6.32     14.84 o 
   4  -8  10       36.72       42.04     15.48 o 
   5  -8  10        0.44        9.02     15.64 o 
   6  -8  10        2.92        3.78     16.12 o 
   7  -8  10       46.28       98.08     51.12 o 
   8  -8  10        0.26        3.46     26.73 o 
 -12  -7  10        8.21       24.81     36.33 o 
 -11  -7  10       37.55       46.80     33.84 o 
 -10  -7  10        0.41        9.71     19.42 o 
  -9  -7  10       69.73       79.99     21.98 o 
  -8  -7  10       62.53       47.16     28.42 o 
  -7  -7  10       44.42       56.37     30.47 o 
  -6  -7  10        1.38       -7.56     25.96 o 
  -5  -7  10       22.85       36.68     30.69 o 
  -4  -7  10      416.97      449.48     41.88 o 
  -3  -7  10        3.68       -1.07      5.23 o 
  -2  -7  10       29.93       29.19      5.98 o 
  -1  -7  10       31.23       26.81      7.08 o 
   0  -7  10      260.00      248.15     12.23 o 
   1  -7  10      140.37      108.17     10.10 o 
   2  -7  10       51.30       65.74      8.59 o 
   3  -7  10      188.15      187.13     18.76 o 
   4  -7  10        2.17        9.64     15.80 o 
   5  -7  10      123.28       97.18     17.23 o 
   6  -7  10      160.61      176.61     19.89 o 
   7  -7  10        8.53       16.57     24.79 o 
   8  -7  10       28.64       48.00     25.23 o 
 -12  -6  10        0.74        3.43     36.35 o 
 -11  -6  10       50.88       50.34     30.45 o 
 -10  -6  10        6.30        4.49     18.35 o 
  -9  -6  10       20.42       32.98     18.82 o 
  -8  -6  10        1.19        1.37     24.59 o 
  -7  -6  10        9.06       12.70     26.16 o 
  -6  -6  10      142.40      146.86     31.46 o 
  -5  -6  10       13.51       -2.36     25.12 o 
  -4  -6  10        5.54       16.41     28.04 o 
  -3  -6  10      158.83      136.23      9.51 o 
  -2  -6  10       27.97       34.85      5.96 o 
  -1  -6  10      331.09      319.74     11.90 o 
   0  -6  10       17.50       12.15     11.25 o 
   1  -6  10       89.51       87.26     14.57 o 
   2  -6  10       42.89       45.87     14.53 o 
   3  -6  10      693.85      735.58     26.67 o 
   4  -6  10      113.16      116.35     18.30 o 
   5  -6  10       57.94       61.64     16.98 o 
   6  -6  10       17.20       32.23     16.87 o 
   7  -6  10        3.46       14.29     16.34 o 
   8  -6  10        0.07       18.38     23.56 o 
   9  -6  10        1.39       30.11     27.19 o 
 -12  -5  10       77.79       98.90     36.15 o 
 -11  -5  10       19.79       16.81     34.39 o 
 -10  -5  10       20.28       32.47     19.73 o 
  -9  -5  10        5.69       -5.03     19.75 o 
  -8  -5  10     1110.15     1192.03     54.78 o 
  -7  -5  10       34.97       39.38     26.57 o 
  -6  -5  10       75.67      102.15     29.89 o 
  -5  -5  10      160.06      150.82     29.68 o 
  -4  -5  10      181.31      181.60     33.48 o 
  -3  -5  10      344.76      306.70     26.02 o 
  -2  -5  10      149.15      148.16      7.54 o 
  -1  -5  10      105.99       92.80      9.00 o 
   0  -5  10       82.12       97.09     13.53 o 
   1  -5  10       14.99       29.12     13.20 o 
   2  -5  10       15.16       17.85     13.78 o 
   3  -5  10      186.11      171.91     17.54 o 
   4  -5  10        0.42        0.94     14.98 o 
   5  -5  10       53.31       62.34     15.27 o 
   6  -5  10       25.31       61.90     18.34 o 
   7  -5  10        9.79       11.61     16.97 o 
   8  -5  10       39.95       56.17     26.05 o 
   9  -5  10       40.22       42.25     28.52 o 
 -13  -4  10       14.05       37.71     29.41 o 
 -12  -4  10      112.68      122.11     38.53 o 
 -11  -4  10      105.25      117.18     21.43 o 
 -10  -4  10        1.88       19.44     18.35 o 
  -9  -4  10       49.21       47.33     26.19 o 
  -8  -4  10     1781.36     1693.41     60.61 o 
  -7  -4  10       65.18       57.64     27.06 o 
  -6  -4  10       34.38       32.41     25.90 o 
  -5  -4  10     1487.86     1509.07     57.35 o 
  -4  -4  10      420.22      426.18     37.30 o 
  -3  -4  10      208.14      214.99      6.62 o 
  -2  -4  10       21.34       22.45      6.44 o 
  -1  -4  10     1083.82     1046.47     17.90 o 
   0  -4  10        4.60        4.64     11.04 o 
   1  -4  10      128.57      133.84     14.82 o 
   2  -4  10        4.07        7.76     13.94 o 
   3  -4  10        1.29       12.75     14.68 o 
   4  -4  10       10.83       22.42     15.99 o 
   5  -4  10       93.75      103.56     24.12 o 
   6  -4  10      117.78       97.29     19.34 o 
   7  -4  10        0.71        7.42     17.01 o 
   8  -4  10        1.35        2.06     20.02 o 
   9  -4  10       31.51       51.73     26.72 o 
 -13  -3  10       22.09       47.51     34.72 o 
 -12  -3  10       38.97       27.42     35.83 o 
 -11  -3  10       25.67       11.59     34.14 o 
 -10  -3  10       20.12        4.88     17.54 o 
  -9  -3  10      282.01      274.63     24.29 o 
  -8  -3  10        0.47        1.14     23.00 o 
  -7  -3  10      177.09      220.12     30.41 o 
  -6  -3  10      243.04      240.48     30.88 o 
  -5  -3  10      247.99      230.66     31.57 o 
  -4  -3  10      134.70      171.55     29.31 o 
  -3  -3  10      116.95       97.92      5.64 o 
  -2  -3  10     1599.84     1628.32     20.47 o 
  -1  -3  10       22.42       18.88      8.05 o 
   0  -3  10       30.78       34.06     13.14 o 
   1  -3  10        0.57        5.22     13.74 o 
   2  -3  10      171.66      179.83     17.84 o 
   3  -3  10        0.03       -2.67     15.71 o 
   4  -3  10       28.26       45.23     17.21 o 
   5  -3  10        0.01       14.31     17.58 o 
   6  -3  10       95.83      103.41     19.92 o 
   7  -3  10        0.12       -1.16     17.70 o 
   8  -3  10      154.98      169.79     22.29 o 
   9  -3  10        0.08       -6.42     26.73 o 
 -13  -2  10       41.72       81.60     34.86 o 
 -12  -2  10       17.62       20.59     33.13 o 
 -11  -2  10        8.27       23.42     34.66 o 
 -10  -2  10        0.05        5.96     15.37 o 
  -9  -2  10      601.14      603.60     29.17 o 
  -8  -2  10       93.35       63.99     18.90 o 
  -7  -2  10      828.59      853.55     52.71 o 
  -6  -2  10        0.69       -1.86     10.30 o 
  -5  -2  10        0.43        2.74      3.60 o 
  -4  -2  10      100.62      102.40      6.47 o 
  -3  -2  10      417.49      405.03      9.98 o 
  -2  -2  10       63.95       66.19      6.81 o 
  -1  -2  10      548.33      508.83     15.93 o 
   0  -2  10       36.18       45.77     14.37 o 
   1  -2  10      122.40      153.26     17.02 o 
   2  -2  10       70.90       68.24     16.38 o 
   3  -2  10      469.17      521.13     24.49 o 
   4  -2  10        8.94       15.78     17.76 o 
   5  -2  10      236.67      254.43     22.06 o 
   6  -2  10        2.58        9.59     18.60 o 
   7  -2  10        1.77       -1.03     18.46 o 
   8  -2  10        0.61       12.50     18.18 o 
   9  -2  10       10.07       20.99     27.66 o 
 -13  -1  10       21.56       43.26     24.86 o 
 -12  -1  10       13.51       23.94     33.28 o 
 -11  -1  10       21.38       44.03     29.38 o 
 -10  -1  10      100.03      126.27     18.63 o 
  -9  -1  10      187.50      215.45     21.18 o 
  -8  -1  10        2.90        1.21      7.88 o 
  -7  -1  10        3.74        3.65      7.91 o 
  -6  -1  10      214.38      200.13     13.68 o 
  -5  -1  10       29.62       34.34      6.51 o 
  -4  -1  10        1.38       -1.16      6.27 o 
  -3  -1  10       89.77       73.99      8.12 o 
  -2  -1  10     1394.64     1494.89     22.29 o 
  -1  -1  10      349.19      342.55     17.97 o 
   0  -1  10      138.04      165.20     16.57 o 
   1  -1  10        0.01       10.26     14.87 o 
   2  -1  10      134.82      140.78     18.66 o 
   3  -1  10        4.30       19.12     21.61 o 
   4  -1  10      150.75      135.11     24.80 o 
   5  -1  10       30.09       20.66     23.53 o 
   6  -1  10        0.10        0.67     24.08 o 
   7  -1  10        2.34        7.11     18.35 o 
   8  -1  10       84.46      123.39     22.60 o 
   9  -1  10       28.65       21.81     25.62 o 
 -13   0  10        0.84       -9.30     25.63 o 
 -12   0  10        6.28        8.93     24.11 o 
 -11   0  10       13.20       13.45     31.38 o 
 -10   0  10       13.04       24.90     32.31 o 
  -9   0  10        0.04        0.10      9.44 o 
  -8   0  10       24.50       30.82      9.40 o 
  -7   0  10        2.59        7.53      9.63 o 
  -6   0  10        1.78        2.24      6.87 o 
  -5   0  10      146.21      131.75     16.69 o 
  -4   0  10       19.44       13.62      7.61 o 
  -3   0  10      391.85      428.42     20.46 o 
  -2   0  10       23.94       24.06     12.76 o 
  -1   0  10       66.50       64.12     14.25 o 
   0   0  10      453.32      467.12     25.87 o 
   1   0  10     1106.95     1110.18     30.52 o 
   2   0  10       81.75       59.78     12.70 o 
   3   0  10      101.21       76.94     22.93 o 
   4   0  10      938.06      982.20     41.81 o 
   5   0  10       17.17        9.06     21.96 o 
   6   0  10      117.30      138.11     34.68 o 
   7   0  10       51.63       78.71     27.04 o 
   8   0  10       27.90       55.27     27.94 o 
   9   0  10        0.06      -19.81     25.56 o 
 -13   1  10       12.70        5.20     26.06 o 
 -12   1  10       22.55        7.33     24.61 o 
 -11   1  10        8.30       23.40     22.11 o 
 -10   1  10      242.81      260.87     40.26 o 
  -9   1  10      112.55       91.20     11.63 o 
  -8   1  10        5.17        9.95      9.20 o 
  -7   1  10      198.85      187.53     18.52 o 
  -6   1  10       85.14       66.14     11.96 o 
  -5   1  10       46.55       67.72     12.53 o 
  -4   1  10      421.35      415.28     23.84 o 
  -3   1  10       54.80       69.26     15.75 o 
  -2   1  10      422.10      451.49     19.43 o 
  -1   1  10      261.00      259.31     20.77 o 
   0   1  10       75.34       80.45     19.50 o 
   1   1  10       29.80       30.39     20.64 o 
   2   1  10       37.25       28.87     11.44 o 
   3   1  10      145.21      117.82     12.41 o 
   4   1  10      230.62      294.52     29.72 o 
   5   1  10       51.36       65.11     24.72 o 
   6   1  10        0.77        6.20     25.49 o 
   7   1  10       42.22       54.28     24.27 o 
   8   1  10        4.09       11.63     23.91 o 
 -13   2  10        2.11        4.46     22.67 o 
 -12   2  10       11.91       19.32     23.66 o 
 -11   2  10        3.64       -1.26     21.16 o 
 -10   2  10      152.64      140.40     17.22 o 
  -9   2  10       26.59       17.16     10.59 o 
  -8   2  10      112.63      140.32     13.24 o 
  -7   2  10      743.75      782.70     22.40 o 
  -6   2  10       57.54       82.16     13.91 o 
  -5   2  10        0.15        0.59     11.96 o 
  -4   2  10        7.46       20.78     23.19 o 
  -3   2  10      189.74      212.23     19.42 o 
  -2   2  10        1.77        3.00     15.62 o 
  -1   2  10       67.22       96.33     18.75 o 
   0   2  10       93.13       70.87     19.84 o 
   1   2  10      108.83      103.71     22.20 o 
   2   2  10        0.28        3.76     13.60 o 
   3   2  10       30.29       10.55     13.74 o 
   4   2  10        0.03        6.37     23.79 o 
   5   2  10        0.06       24.07     25.85 o 
   6   2  10       34.19       32.27     25.32 o 
   7   2  10       13.56        6.64     25.14 o 
   8   2  10        9.17      -11.73     27.48 o 
 -12   3  10      106.06       93.12     23.97 o 
 -11   3  10       40.80       24.81     24.05 o 
 -10   3  10      180.36      211.82     18.53 o 
  -9   3  10       11.07       14.57     13.65 o 
  -8   3  10       37.36       52.56     11.96 o 
  -7   3  10      165.34      148.62     14.10 o 
  -6   3  10       88.13      118.13     13.04 o 
  -5   3  10       10.10        6.66     13.25 o 
  -4   3  10       12.79       18.40     23.80 o 
  -3   3  10       39.00       36.03     22.73 o 
  -2   3  10       49.96       46.73     17.54 o 
  -1   3  10      150.43      177.44     20.47 o 
   0   3  10      399.47      374.67     26.49 o 
   1   3  10        5.52        0.40     21.19 o 
   2   3  10      121.47      120.11     24.57 o 
   3   3  10       14.82       18.55     15.27 o 
   4   3  10       97.73       87.21     25.06 o 
   5   3  10      197.13      236.54     31.09 o 
   6   3  10       23.58       22.80     25.59 o 
   7   3  10       10.95        7.64     25.71 o 
   8   3  10        2.02      -14.95     29.11 o 
 -12   4  10        9.53       12.00     22.98 o 
 -11   4  10       55.84       82.87     17.00 o 
 -10   4  10       40.55       37.46     14.94 o 
  -9   4  10        9.23       24.72     13.92 o 
  -8   4  10       60.08       45.94     11.21 o 
  -7   4  10       93.41       82.96     11.86 o 
  -6   4  10      168.57      165.61     13.30 o 
  -5   4  10      243.26      244.73     15.92 o 
  -4   4  10      386.05      381.72     30.95 o 
  -3   4  10       34.07       16.46     22.87 o 
  -2   4  10        6.17       -1.54     25.40 o 
  -1   4  10      422.92      432.90     27.40 o 
   0   4  10       74.74       56.14     20.33 o 
   1   4  10      299.01      288.84     16.34 o 
   2   4  10       78.60       83.38     21.98 o 
   3   4  10       19.49       35.54     15.90 o 
   4   4  10        0.02        1.93     16.29 o 
   5   4  10        0.13        6.78     26.07 o 
   6   4  10        1.31       12.73     26.02 o 
   7   4  10        0.41       -2.51     26.53 o 
 -12   5  10        6.55       10.51     22.69 o 
 -11   5  10        4.40       12.28     15.31 o 
 -10   5  10        3.59        5.93     15.08 o 
  -9   5  10        9.91       -0.04     14.40 o 
  -8   5  10       70.76       58.48     11.53 o 
  -7   5  10        1.74        3.68     10.61 o 
  -6   5  10       29.32       16.68     10.90 o 
  -5   5  10      160.70      153.17     15.77 o 
  -4   5  10      643.17      592.78     21.32 o 
  -3   5  10        6.68        0.28     16.20 o 
  -2   5  10      631.71      642.43     28.62 o 
  -1   5  10       41.88       39.16     13.74 o 
   0   5  10      135.31      136.75     14.59 o 
   1   5  10       36.60       45.07     10.89 o 
   2   5  10        0.76       -2.22     20.85 o 
   3   5  10        0.03        7.48     16.04 o 
   4   5  10      117.33      146.21     19.16 o 
   5   5  10        0.08        3.57     24.26 o 
   6   5  10       13.65       17.32     26.94 o 
   7   5  10       11.48       -3.50     26.04 o 
 -11   6  10       59.75       71.73     17.80 o 
 -10   6  10       35.26       24.37     15.52 o 
  -9   6  10      113.50      125.95     17.06 o 
  -8   6  10      104.20      107.21     16.07 o 
  -7   6  10      304.18      344.53     16.67 o 
  -6   6  10        8.23        7.50     12.44 o 
  -5   6  10      964.71      964.19     26.26 o 
  -4   6  10      311.44      330.74     16.86 o 
  -3   6  10       88.67      101.57     12.42 o 
  -2   6  10        1.52       -1.46     16.28 o 
  -1   6  10      140.08      177.73     20.54 o 
   0   6  10        4.16        9.53     11.20 o 
   1   6  10      299.14      277.31     27.21 o 
   2   6  10       36.87       26.04     23.06 o 
   3   6  10        1.34       16.61     17.55 o 
   4   6  10       61.30       72.44     18.10 o 
   5   6  10       27.01        9.74     25.67 o 
   6   6  10        0.45       11.65     29.43 o 
 -11   7  10       16.29       26.78     17.82 o 
 -10   7  10       56.94       73.59     17.21 o 
  -9   7  10        0.84        3.65     14.57 o 
  -8   7  10        9.25       13.79     13.97 o 
  -7   7  10       19.44       20.69     11.42 o 
  -6   7  10        9.23       18.37     12.12 o 
  -5   7  10        9.65        2.40     18.43 o 
  -4   7  10        2.05        1.81     17.11 o 
  -3   7  10      108.05      117.36     20.48 o 
  -2   7  10       79.94       89.26     24.20 o 
  -1   7  10       52.28       60.69     16.92 o 
   0   7  10      324.41      308.88     26.97 o 
   1   7  10      330.06      316.96     27.98 o 
   2   7  10        1.85       -3.09     20.49 o 
   3   7  10        0.72        5.11     17.15 o 
   4   7  10        2.32       11.26     17.55 o 
   5   7  10       82.00      105.41     26.00 o 
   6   7  10        0.23       12.26     23.61 o 
 -10   8  10       35.05       62.48     23.86 o 
  -9   8  10        4.07       -3.99     21.27 o 
  -8   8  10       40.90       51.93     20.62 o 
  -7   8  10        4.49        7.71     20.37 o 
  -6   8  10       21.07       16.75     20.23 o 
  -5   8  10        3.88       26.04     18.90 o 
  -4   8  10      259.37      285.55     25.16 o 
  -3   8  10       25.05       23.00     18.17 o 
  -2   8  10        0.72        1.21     29.73 o 
  -1   8  10        0.00       12.54     29.33 o 
   0   8  10       46.98       46.72     31.16 o 
   1   8  10        0.28       -0.33     19.67 o 
   2   8  10       30.33       31.13     22.25 o 
   3   8  10       21.86       37.63     18.53 o 
   4   8  10       25.08       26.77     22.80 o 
   5   8  10        3.07       -2.84     23.61 o 
  -9   9  10        0.54       -8.59     27.87 o 
  -8   9  10       38.87       61.10     21.22 o 
  -7   9  10      108.83      108.14     37.28 o 
  -6   9  10       13.67       17.97     28.92 o 
  -5   9  10        2.54       19.72     29.99 o 
  -4   9  10      200.88      226.22     38.16 o 
  -3   9  10       38.43       36.98     34.41 o 
  -2   9  10       60.84      101.65     32.87 o 
  -1   9  10        9.17       15.00     31.19 o 
   0   9  10       23.23       50.15     37.10 o 
   1   9  10        0.35       -0.14     36.39 o 
   2   9  10       50.65       43.70     22.50 o 
   3   9  10        2.35       -2.97     18.49 o 
   4   9  10       29.01       29.57     22.81 o 
  -8  10  10        1.79      -14.96     30.47 o 
  -7  10  10       32.59       66.70     31.52 o 
  -6  10  10       10.68       14.04     31.58 o 
  -5  10  10        9.64        8.92     31.43 o 
  -4  10  10       42.11       25.55     29.79 o 
  -3  10  10        5.48        3.34     30.08 o 
  -2  10  10        0.09       -0.71     35.71 o 
  -1  10  10       23.68       21.86     30.30 o 
   0  10  10       33.63       43.14     38.86 o 
   1  10  10       65.24       88.79     35.28 o 
   2  10  10        4.30      -13.77     42.23 o 
   3  10  10        4.99        7.79     18.18 o 
  -7  11  10        6.25       35.69     32.50 o 
  -6  11  10       18.05       18.85     30.23 o 
  -5  11  10       44.82       40.74     33.01 o 
  -4  11  10       78.84      116.77     33.96 o 
  -3  11  10        9.81       -5.32     36.72 o 
  -2  11  10        1.49       17.67     33.17 o 
  -1  11  10       39.76       49.94     35.71 o 
   0  11  10       41.93       57.48     41.18 o 
   1  11  10      117.03      217.68     42.74 o 
  -4  12  10       51.11       62.85     25.51 o 
  -3  12  10        2.02      -16.99     38.90 o 
  -2  12  10        5.35      -21.12     39.07 o 
  -4 -15  11       27.06       31.77     27.19 o 
  -3 -15  11        0.15        0.14     26.44 o 
  -2 -15  11      112.42      125.67     26.00 o 
  -1 -15  11        1.34      -12.67     34.14 o 
   0 -15  11       11.28       21.60     33.72 o 
   1 -15  11       31.17       46.36     33.50 o 
   2 -15  11       20.34       49.17     29.42 o 
  -6 -14  11       25.99       11.64     23.96 o 
  -5 -14  11       63.90       63.80     26.09 o 
  -4 -14  11       11.42        9.53     23.35 o 
  -3 -14  11      147.94      133.22     25.80 o 
  -2 -14  11        1.77        1.11     22.43 o 
  -1 -14  11       10.97       45.71     23.36 o 
   0 -14  11        0.05        7.83     33.11 o 
   1 -14  11        0.43       17.85     31.10 o 
   2 -14  11        0.31        2.29     18.44 o 
   3 -14  11        0.27        5.71     19.75 o 
  -7 -13  11       18.86        9.65     26.38 o 
  -6 -13  11      118.34      123.53     28.53 o 
  -5 -13  11        9.10       14.72     20.53 o 
  -4 -13  11        4.02        0.43     24.62 o 
  -3 -13  11       28.05        9.01     23.99 o 
  -2 -13  11        0.50       -6.28     22.70 o 
  -1 -13  11       10.75       16.85     21.86 o 
   0 -13  11      136.56      133.93     34.07 o 
   1 -13  11        0.23        7.46     16.73 o 
   2 -13  11        4.65        0.37     18.11 o 
   3 -13  11        3.87       10.93     18.86 o 
   4 -13  11       29.18       34.57     19.53 o 
   5 -13  11        3.80       16.41     29.83 o 
  -9 -12  11        9.76       13.90     33.34 o 
  -8 -12  11       13.68        3.62     32.78 o 
  -7 -12  11       11.86        9.71     23.88 o 
  -6 -12  11        1.55        1.23     23.34 o 
  -5 -12  11       30.66       50.12     24.99 o 
  -4 -12  11        3.23       -2.19     22.29 o 
  -3 -12  11      103.76      112.99     25.87 o 
  -2 -12  11      102.19       92.45     24.43 o 
  -1 -12  11       63.81       52.48     22.03 o 
   0 -12  11        4.46       10.27     13.08 o 
   1 -12  11      225.76      285.36     32.33 o 
   2 -12  11       26.44       19.88     17.88 o 
   3 -12  11       34.30       30.11     17.92 o 
   4 -12  11        2.67        4.69     15.95 o 
   5 -12  11       70.58      105.87     27.40 o 
  -9 -11  11       25.04       37.26     33.06 o 
  -8 -11  11        0.22       -6.80     27.33 o 
  -7 -11  11       12.29      -10.97     33.21 o 
  -6 -11  11        7.62       -4.69     21.52 o 
  -5 -11  11       42.22       27.76     21.07 o 
  -4 -11  11      243.63      233.00     27.32 o 
  -3 -11  11        1.41        6.05     22.56 o 
  -2 -11  11        9.25       10.98     20.63 o 
  -1 -11  11       61.42       55.86     13.13 o 
   0 -11  11        2.78        3.36     12.85 o 
   1 -11  11      217.48      217.40     17.54 o 
   2 -11  11        0.12       11.00     13.76 o 
   3 -11  11       27.91       32.41     15.25 o 
   4 -11  11       39.80       56.56     16.83 o 
   5 -11  11       55.77       89.80     18.68 o 
   6 -11  11        4.20       18.37     23.96 o 
 -10 -10  11        1.84       -1.33     28.07 o 
  -9 -10  11        9.25       -1.94     26.03 o 
  -8 -10  11        5.56        6.25     27.11 o 
  -7 -10  11      170.01      170.24     37.90 o 
  -6 -10  11        2.49       -2.60     22.70 o 
  -5 -10  11       79.03       73.20     23.81 o 
  -4 -10  11       22.28       31.27     21.34 o 
  -3 -10  11     1052.96     1084.84     39.45 o 
  -2 -10  11       62.60       61.97      9.77 o 
  -1 -10  11      728.47      748.94     19.39 o 
   0 -10  11       35.98       27.60     10.44 o 
   1 -10  11        4.92        1.69     13.28 o 
   2 -10  11       78.13       70.59     15.31 o 
   3 -10  11        3.83       16.97     15.25 o 
   4 -10  11        2.27        1.81     15.83 o 
   5 -10  11       81.32      104.25     18.50 o 
   6 -10  11        3.51       24.50     22.44 o 
   7 -10  11        3.61       33.98     26.45 o 
 -11  -9  11       63.57       95.74     39.08 o 
 -10  -9  11        1.64       -3.31     22.28 o 
  -9  -9  11        2.72       -0.57     28.77 o 
  -8  -9  11      127.51      126.20     30.39 o 
  -7  -9  11        7.56       10.24     27.15 o 
  -6  -9  11      193.27      217.97     37.79 o 
  -5  -9  11       14.42       -6.04     31.23 o 
  -4  -9  11        8.39        0.34     19.59 o 
  -3  -9  11       20.43       15.23     18.37 o 
  -2  -9  11      159.76      146.30     10.59 o 
  -1  -9  11       97.42       82.34     10.64 o 
   0  -9  11      403.06      398.75     15.77 o 
   1  -9  11       10.84        3.79     13.33 o 
   2  -9  11       74.89       62.43     14.68 o 
   3  -9  11        5.14        4.94     14.35 o 
   4  -9  11       25.76       27.82     15.67 o 
   5  -9  11       19.46       21.73     16.22 o 
   6  -9  11        5.41       14.11     16.81 o 
   7  -9  11        5.37       -5.22     30.90 o 
 -11  -8  11       19.93       27.00     35.76 o 
 -10  -8  11       44.79       52.58     22.20 o 
  -9  -8  11       39.17       36.27     29.57 o 
  -8  -8  11        1.80      -10.80     26.95 o 
  -7  -8  11        1.22        5.43     29.05 o 
  -6  -8  11       18.88        1.66     30.56 o 
  -5  -8  11        1.46       -4.80     30.81 o 
  -4  -8  11       19.60       34.75     28.66 o 
  -3  -8  11      474.70      449.94     15.73 o 
  -2  -8  11      119.64      114.74      9.81 o 
  -1  -8  11        5.70        1.63      8.47 o 
   0  -8  11        3.20        2.45      9.06 o 
   1  -8  11        9.02       21.27     13.26 o 
   2  -8  11        0.84        0.17     14.04 o 
   3  -8  11       58.78       44.90     15.03 o 
   4  -8  11        1.01        4.63     16.36 o 
   5  -8  11        2.61       -2.28     16.19 o 
   6  -8  11        0.03        3.97     17.13 o 
   7  -8  11        3.95        3.43     23.38 o 
   8  -8  11        0.07       10.75     25.74 o 
 -12  -7  11       21.00        5.08     31.85 o 
 -11  -7  11        7.33        8.10     36.52 o 
 -10  -7  11        0.01       -1.61     20.54 o 
  -9  -7  11       17.63      -10.13     27.58 o 
  -8  -7  11        0.13       -4.32     26.62 o 
  -7  -7  11      118.85       96.61     28.13 o 
  -6  -7  11      298.72      279.80     38.76 o 
  -5  -7  11       86.64       93.41     33.66 o 
  -4  -7  11      733.16      718.60     50.15 o 
  -3  -7  11        6.66        3.38      5.28 o 
  -2  -7  11      706.79      696.88     18.60 o 
  -1  -7  11        2.59        0.87      9.71 o 
   0  -7  11        3.04       -8.10     12.31 o 
   1  -7  11      159.73      180.49     16.88 o 
   2  -7  11      225.18      237.49     18.80 o 
   3  -7  11        6.52        5.80     15.06 o 
   4  -7  11       68.82       93.83     17.56 o 
   5  -7  11       38.58       30.60     16.54 o 
   6  -7  11        3.63        3.23     16.89 o 
   7  -7  11       31.95       47.36     26.15 o 
   8  -7  11       63.57      103.79     29.53 o 
 -12  -6  11        0.06       13.90     36.80 o 
 -11  -6  11        8.64       17.02     19.37 o 
 -10  -6  11       75.38       68.66     19.79 o 
  -9  -6  11       38.01       28.33     26.17 o 
  -8  -6  11       13.73       15.43     27.03 o 
  -7  -6  11      301.18      306.12     37.19 o 
  -6  -6  11       23.18       29.75     30.50 o 
  -5  -6  11     1325.68     1333.33     59.69 o 
  -4  -6  11      123.32      134.36     36.93 o 
  -3  -6  11      569.28      572.27     27.51 o 
  -2  -6  11        0.01       -1.80      5.72 o 
  -1  -6  11      117.59      112.26      9.81 o 
   0  -6  11      296.08      275.82     17.06 o 
   1  -6  11       53.31       65.19     14.69 o 
   2  -6  11       38.29       51.94     15.93 o 
   3  -6  11        0.17       13.37     15.64 o 
   4  -6  11      461.04      420.24     35.31 o 
   5  -6  11       33.38       38.55     16.22 o 
   6  -6  11        0.89        2.18     17.79 o 
   7  -6  11        6.03        2.83     18.39 o 
   8  -6  11        0.00        8.76     27.01 o 
 -12  -5  11        0.45       -1.27     31.63 o 
 -11  -5  11       20.60       17.62     18.98 o 
 -10  -5  11       15.19       39.50     20.24 o 
  -9  -5  11       84.20       67.86     21.26 o 
  -8  -5  11       86.77       66.45     27.37 o 
  -7  -5  11      126.20      143.69     32.68 o 
  -6  -5  11      257.97      296.46     35.51 o 
  -5  -5  11      111.72      130.55     32.60 o 
  -4  -5  11     1566.64     1577.89     64.05 o 
  -3  -5  11       64.22       75.09      5.40 o 
  -2  -5  11       42.29       38.46      6.78 o 
  -1  -5  11       65.67       60.48      8.96 o 
   0  -5  11      237.26      277.27     17.22 o 
   1  -5  11       13.42       10.96     13.16 o 
   2  -5  11      603.33      641.60     26.55 o 
   3  -5  11       16.20       -0.70     15.44 o 
   4  -5  11       12.04        5.38     15.72 o 
   5  -5  11       59.64       48.75     17.60 o 
   6  -5  11       15.20       17.15     14.98 o 
   7  -5  11       40.73       47.38     18.62 o 
   8  -5  11       50.82       65.93     26.43 o 
 -12  -4  11        7.17      -11.90     37.36 o 
 -11  -4  11       93.55      115.78     20.71 o 
 -10  -4  11       14.43        1.32     18.53 o 
  -9  -4  11      294.51      353.86     32.97 o 
  -8  -4  11        3.23       -4.85     24.17 o 
  -7  -4  11        3.59        2.92     25.11 o 
  -6  -4  11      144.62      172.95     33.66 o 
  -5  -4  11      585.39      685.35     45.65 o 
  -4  -4  11      190.81      186.83     35.51 o 
  -3  -4  11      539.71      522.92     10.98 o 
  -2  -4  11      187.48      206.77      9.87 o 
  -1  -4  11       68.25       49.70      8.82 o 
   0  -4  11      158.76      160.75     15.08 o 
   1  -4  11      196.69      196.29     17.16 o 
   2  -4  11        2.05       14.70     15.25 o 
   3  -4  11      116.20       96.90     16.83 o 
   4  -4  11        1.36        7.38     15.47 o 
   5  -4  11        0.24        0.66     16.19 o 
   6  -4  11      106.84      105.57     19.05 o 
   7  -4  11        3.17        1.39     18.31 o 
   8  -4  11       75.83       92.22     29.80 o 
 -13  -3  11        4.54      -16.26     37.52 o 
 -12  -3  11       32.84      109.64     41.56 o 
 -11  -3  11        3.73        0.03     30.63 o 
 -10  -3  11        0.51        1.57     18.00 o 
  -9  -3  11       59.85       66.95     18.90 o 
  -8  -3  11        5.91        3.35     23.80 o 
  -7  -3  11       78.98      122.53     28.71 o 
  -6  -3  11       90.26      110.82     28.32 o 
  -5  -3  11       13.68       22.00     26.52 o 
  -4  -3  11      445.25      408.07     11.85 o 
  -3  -3  11        2.48        2.07      5.78 o 
  -2  -3  11      483.84      503.87     13.67 o 
  -1  -3  11      263.57      261.20     12.60 o 
   0  -3  11       26.17       22.21     13.49 o 
   1  -3  11       22.12       20.45     15.37 o 
   2  -3  11        0.10       -0.74     15.27 o 
   3  -3  11      210.94      188.91     20.11 o 
   4  -3  11        8.80       10.37     16.57 o 
   5  -3  11       30.87       23.14     17.91 o 
   6  -3  11        0.22       14.32     17.75 o 
   7  -3  11        0.03        9.78     18.44 o 
   8  -3  11      157.43      146.69     22.05 o 
 -13  -2  11      166.27      175.77     40.93 o 
 -12  -2  11       25.65        1.96     35.89 o 
 -11  -2  11       90.82      132.10     40.30 o 
 -10  -2  11        0.57       -1.82     17.33 o 
  -9  -2  11       83.61       84.71     19.68 o 
  -8  -2  11      341.09      306.35     31.87 o 
  -7  -2  11      202.71      189.39     29.78 o 
  -6  -2  11       61.42       48.59      7.64 o 
  -5  -2  11      411.36      402.38      9.72 o 
  -4  -2  11       32.76       38.43      6.60 o 
  -3  -2  11        8.50       -1.47      7.04 o 
  -2  -2  11        0.19        1.10      7.96 o 
  -1  -2  11     1848.54     1862.01     32.89 o 
   0  -2  11      505.71      536.39     22.13 o 
   1  -2  11      324.59      354.62     21.16 o 
   2  -2  11       62.17       58.19     17.07 o 
   3  -2  11        0.43        2.68     16.93 o 
   4  -2  11       38.79       35.74     17.63 o 
   5  -2  11       28.29       32.32     18.41 o 
   6  -2  11        0.30        4.78     18.06 o 
   7  -2  11       81.73       86.41     21.22 o 
   8  -2  11        0.24        7.66     19.04 o 
 -13  -1  11        1.23      -26.18     33.29 o 
 -12  -1  11       31.29       -0.82     31.21 o 
 -11  -1  11        8.78      -16.63     29.13 o 
 -10  -1  11       10.49       23.86     16.51 o 
  -9  -1  11      147.61      147.27     20.24 o 
  -8  -1  11       69.05       61.14     23.09 o 
  -7  -1  11       33.74       19.51     24.05 o 
  -6  -1  11      356.65      369.48     34.86 o 
  -5  -1  11       85.36       85.28      8.27 o 
  -4  -1  11       40.85       38.10      7.70 o 
  -3  -1  11      259.91      277.60     12.29 o 
  -2  -1  11      277.45      265.46     16.87 o 
  -1  -1  11       78.70       70.41     15.31 o 
   0  -1  11       91.09       72.92     11.74 o 
   1  -1  11        0.02       -5.21     16.05 o 
   2  -1  11      666.65      615.41     26.56 o 
   3  -1  11       94.46       84.22     19.41 o 
   4  -1  11       54.04       67.99     18.57 o 
   5  -1  11      109.12      117.70     20.12 o 
   6  -1  11       15.28       12.46     18.27 o 
   7  -1  11       36.58       69.81     19.49 o 
   8  -1  11        8.15       14.75     20.73 o 
 -13   0  11        0.65       10.70     26.33 o 
 -12   0  11       16.31       51.22     35.37 o 
 -11   0  11       25.50       22.77     33.33 o 
 -10   0  11      180.69      175.39     36.07 o 
  -9   0  11       12.59       25.12     16.13 o 
  -8   0  11       18.26       23.89      9.81 o 
  -7   0  11       80.12       66.29     11.63 o 
  -6   0  11       33.41       28.21     24.89 o 
  -5   0  11       82.18       81.42      9.29 o 
  -4   0  11       14.69       11.98     12.93 o 
  -3   0  11      120.36      128.77     14.37 o 
  -2   0  11       62.14       86.09     15.20 o 
  -1   0  11        5.36        0.09     14.78 o 
   0   0  11       14.20       18.82     16.56 o 
   1   0  11      444.24      408.66     12.15 o 
   2   0  11      262.30      241.08     31.13 o 
   3   0  11      179.36      192.01     28.01 o 
   4   0  11       90.21       65.09     24.12 o 
   5   0  11      124.44      111.49     34.82 o 
   6   0  11        7.01        7.06     25.16 o 
   7   0  11        1.00        4.53     26.85 o 
   8   0  11        6.31        3.79     27.98 o 
 -13   1  11        0.00        8.50     23.39 o 
 -12   1  11      105.96      144.51     26.79 o 
 -11   1  11       51.25       61.18     34.77 o 
 -10   1  11        1.27        2.06     31.14 o 
  -9   1  11      197.49      167.06     19.72 o 
  -8   1  11      123.39      121.01     12.66 o 
  -7   1  11       20.71       15.94     11.71 o 
  -6   1  11      816.19      819.32     28.92 o 
  -5   1  11       42.30       33.05     14.26 o 
  -4   1  11       34.46       22.39     14.03 o 
  -3   1  11      338.49      319.60     21.59 o 
  -2   1  11     2204.26     2112.19     37.00 o 
  -1   1  11      343.13      337.27     24.74 o 
   0   1  11     1121.79     1076.37     36.89 o 
   1   1  11      573.33      560.34     32.74 o 
   2   1  11      164.95      139.59     24.33 o 
   3   1  11       62.30       78.93     24.87 o 
   4   1  11        9.09        7.30     20.82 o 
   5   1  11       18.61       31.85     25.39 o 
   6   1  11       27.18       33.35     26.34 o 
   7   1  11       13.97       12.29     26.34 o 
   8   1  11        3.96       -3.57     26.97 o 
 -12   2  11        0.17       -2.58     22.70 o 
 -11   2  11       39.52       56.11     21.73 o 
 -10   2  11       39.80       52.37     29.80 o 
  -9   2  11       27.59       26.20     10.88 o 
  -8   2  11      115.99       95.59     12.84 o 
  -7   2  11      119.96      123.76     13.53 o 
  -6   2  11      299.32      296.88     19.47 o 
  -5   2  11        0.03       -6.32     23.63 o 
  -4   2  11      280.55      257.92     25.94 o 
  -3   2  11       78.81       89.46     17.99 o 
  -2   2  11       28.83       30.21     16.81 o 
  -1   2  11       85.88       73.77     20.29 o 
   0   2  11      241.06      222.18     25.05 o 
   1   2  11       92.56       86.36     22.59 o 
   2   2  11       72.74       64.95     13.74 o 
   3   2  11      115.80      112.54     24.96 o 
   4   2  11        2.65        7.00     23.86 o 
   5   2  11       15.40       19.15     25.23 o 
   6   2  11       33.70       42.83     25.76 o 
   7   2  11        1.58       -1.38     28.00 o 
 -12   3  11        5.26        5.99     22.66 o 
 -11   3  11        0.93        6.73     24.10 o 
 -10   3  11       54.91       67.94     22.44 o 
  -9   3  11       19.02        7.34     13.95 o 
  -8   3  11        4.59        4.39     11.11 o 
  -7   3  11       47.50       43.70     12.12 o 
  -6   3  11      325.60      308.86     17.08 o 
  -5   3  11        4.42       -2.67     23.48 o 
  -4   3  11       64.78       80.98     19.85 o 
  -3   3  11       65.60       64.97     25.16 o 
  -2   3  11       71.46       82.09     19.37 o 
  -1   3  11       15.70       26.66     19.10 o 
   0   3  11      349.52      308.07     27.27 o 
   1   3  11       38.56       41.42     20.76 o 
   2   3  11      158.80      173.78     17.06 o 
   3   3  11       47.37       39.58     23.83 o 
   4   3  11        3.43        8.93     25.88 o 
   5   3  11        7.78       35.94     35.98 o 
   6   3  11       16.65       42.44     25.44 o 
   7   3  11       96.14      126.73     29.24 o 
 -12   4  11        2.86        7.81     21.29 o 
 -11   4  11        0.16       12.64     23.55 o 
 -10   4  11        7.91        0.78     14.40 o 
  -9   4  11       79.63       88.49     16.17 o 
  -8   4  11       60.83       46.32     11.80 o 
  -7   4  11      106.10      127.26     13.03 o 
  -6   4  11       16.19       30.19     11.82 o 
  -5   4  11      157.65      138.78     18.60 o 
  -4   4  11      276.77      280.10     32.36 o 
  -3   4  11      195.09      211.09     31.49 o 
  -2   4  11      685.08      714.33     45.32 o 
  -1   4  11      267.46      270.96     25.58 o 
   0   4  11        5.68       13.52     21.92 o 
   1   4  11      125.98      130.64     24.34 o 
   2   4  11       25.52       16.80     22.43 o 
   3   4  11       83.01       81.17     25.05 o 
   4   4  11       50.00       59.52     25.71 o 
   5   4  11       14.44        2.35     22.71 o 
   6   4  11        4.78       15.44     23.90 o 
   7   4  11        2.90       16.56     28.57 o 
 -11   5  11       72.15       67.23     23.45 o 
 -10   5  11        3.00        5.08     14.78 o 
  -9   5  11        0.46        1.82     14.37 o 
  -8   5  11       14.85       10.67     13.64 o 
  -7   5  11       88.13       95.97     12.83 o 
  -6   5  11       45.78       37.08     11.44 o 
  -5   5  11      171.18      157.61     15.18 o 
  -4   5  11       45.45       51.53     18.71 o 
  -3   5  11        0.47       -2.83     17.43 o 
  -2   5  11     1655.96     1659.18     42.03 o 
  -1   5  11       72.93       76.58     15.29 o 
   0   5  11        7.40       10.71     12.00 o 
   1   5  11       92.87       94.16     24.50 o 
   2   5  11        1.73       -0.36     23.92 o 
   3   5  11       45.53       18.69     21.76 o 
   4   5  11       23.65       42.37     24.94 o 
   5   5  11        0.01       -4.94     24.58 o 
   6   5  11        9.49       -3.95     25.21 o 
 -11   6  11       70.01       92.95     24.10 o 
 -10   6  11       64.20       56.43     16.65 o 
  -9   6  11        8.78       11.60     14.94 o 
  -8   6  11        1.35       -1.43     13.93 o 
  -7   6  11      132.48      150.04     14.13 o 
  -6   6  11       52.23       40.27     11.69 o 
  -5   6  11      213.97      209.84     16.15 o 
  -4   6  11       11.97       -0.42     11.25 o 
  -3   6  11       78.68       80.66     19.21 o 
  -2   6  11       75.49       73.02     18.91 o 
  -1   6  11       70.90       61.85     17.33 o 
   0   6  11      174.93      193.21     24.99 o 
   1   6  11      214.66      226.44     29.72 o 
   2   6  11      113.22       91.57     25.54 o 
   3   6  11       56.92       31.85     23.17 o 
   4   6  11        7.22       11.48     22.69 o 
   5   6  11        2.55       18.55     24.66 o 
 -10   7  11      103.52      111.55     24.06 o 
  -9   7  11       18.31       21.02     19.66 o 
  -8   7  11        0.13        5.63     18.79 o 
  -7   7  11        0.21        3.87     14.34 o 
  -6   7  11       94.28       91.91     21.35 o 
  -5   7  11      616.14      620.32     41.54 o 
  -4   7  11       13.12       20.39     18.18 o 
  -3   7  11      295.15      275.86     51.63 o 
  -2   7  11        6.66        3.03     16.82 o 
  -1   7  11        3.42        6.39     31.14 o 
   0   7  11      124.04      165.49     25.62 o 
   1   7  11        7.14       -2.06     21.96 o 
   2   7  11        0.39      -10.67     21.04 o 
   3   7  11       17.18       19.43     23.96 o 
   4   7  11       14.61        1.64     22.98 o 
   5   7  11        0.69        8.03     23.83 o 
 -10   8  11        7.76        6.29     22.21 o 
  -9   8  11       89.32      110.86     24.42 o 
  -8   8  11        3.03        2.11     19.61 o 
  -7   8  11        1.12        9.29     20.21 o 
  -6   8  11      141.68      160.08     23.66 o 
  -5   8  11       26.39       34.35     18.06 o 
  -4   8  11        6.03       11.33     18.82 o 
  -3   8  11        0.10       -3.27     19.50 o 
  -2   8  11       50.11       72.55     35.75 o 
  -1   8  11      233.15      259.88     41.40 o 
   0   8  11       13.93        7.01     31.22 o 
   1   8  11       21.64        5.64     22.39 o 
   2   8  11        0.45       -4.82     22.39 o 
   3   8  11        0.07        0.45     22.74 o 
   4   8  11       39.53       48.49     24.03 o 
  -9   9  11        7.41        5.87     21.59 o 
  -8   9  11       53.32       55.04     27.36 o 
  -7   9  11       22.69       40.25     19.73 o 
  -6   9  11       60.53       81.63     22.33 o 
  -5   9  11        1.69       15.05     29.77 o 
  -4   9  11        4.44      -21.38     34.18 o 
  -3   9  11        0.95       14.03     32.40 o 
  -2   9  11      126.77      131.05     39.41 o 
  -1   9  11       91.87      102.11     36.88 o 
   0   9  11       58.55       84.41     40.07 o 
   1   9  11       71.49       88.46     36.27 o 
   2   9  11       29.59       23.75     22.62 o 
   3   9  11        4.96       -5.41     24.47 o 
  -7  10  11       62.57       82.80     31.79 o 
  -6  10  11       77.59      131.18     36.56 o 
  -5  10  11        3.82        7.07     26.44 o 
  -4  10  11      104.09      135.27     36.48 o 
  -3  10  11       29.42       51.05     35.50 o 
  -2  10  11       12.10       46.93     37.30 o 
  -1  10  11        8.59       16.74     35.53 o 
   0  10  11       87.57       79.81     35.33 o 
   1  10  11       61.14       60.01     40.79 o 
  -5  11  11        1.78       18.08     31.84 o 
  -4  11  11       35.62       29.66     35.37 o 
  -3  11  11      158.92      186.05     43.05 o 
  -2  11  11        2.08      -15.97     37.26 o 
  -1  11  11       25.00       54.73     34.45 o 
  -3 -15  12        7.34        5.34     23.66 o 
  -2 -15  12      125.67      151.71     40.66 o 
  -1 -15  12        0.79       12.05     28.56 o 
   0 -15  12       50.43       90.32     34.42 o 
  -6 -14  12       27.09       33.78     23.58 o 
  -5 -14  12       19.18       31.02     25.42 o 
  -4 -14  12       25.39       17.28     25.43 o 
  -3 -14  12        2.89        4.00     24.65 o 
  -2 -14  12       12.43       -1.89     36.33 o 
  -1 -14  12       77.40       84.48     32.86 o 
   0 -14  12        0.47       -1.79     31.29 o 
   1 -14  12       20.93       11.02     28.95 o 
   2 -14  12        5.08       -1.05     31.00 o 
  -7 -13  12        8.33       11.62     23.64 o 
  -6 -13  12       82.99       64.89     23.76 o 
  -5 -13  12        5.39       11.16     23.76 o 
  -4 -13  12        0.03        0.53     21.16 o 
  -3 -13  12       74.22       81.52     23.84 o 
  -2 -13  12        3.04       -0.59     21.38 o 
  -1 -13  12        4.26        9.38     29.56 o 
   0 -13  12        0.95       -8.48     32.37 o 
   1 -13  12       56.28       58.16     33.21 o 
   2 -13  12        7.17        6.81     18.15 o 
   3 -13  12       12.44       12.31     19.38 o 
   4 -13  12        1.74        9.14     20.70 o 
  -8 -12  12        1.35      -20.88     28.81 o 
  -7 -12  12       15.62       -6.11     33.33 o 
  -6 -12  12       31.84       46.33     22.87 o 
  -5 -12  12       97.21       94.74     23.29 o 
  -4 -12  12      134.52       96.03     23.92 o 
  -3 -12  12       96.54       95.31     22.79 o 
  -2 -12  12      419.77      375.18     29.69 o 
  -1 -12  12       66.28       55.63     30.24 o 
   0 -12  12        0.20       -4.34     32.02 o 
   1 -12  12        0.23       -7.45     16.20 o 
   2 -12  12        1.46        3.38     17.16 o 
   3 -12  12      123.89      153.20     24.98 o 
   4 -12  12       17.94       33.07     16.58 o 
   5 -12  12       12.21        7.27     20.85 o 
  -9 -11  12       24.02       28.77     32.65 o 
  -8 -11  12        0.16       16.18     28.84 o 
  -7 -11  12        0.90        3.34     31.89 o 
  -6 -11  12       31.66       36.11     35.60 o 
  -5 -11  12      162.97      218.20     37.59 o 
  -4 -11  12       24.69       22.84     22.02 o 
  -3 -11  12       39.73       23.40     19.02 o 
  -2 -11  12      436.80      441.50     29.94 o 
  -1 -11  12      294.94      282.91     42.94 o 
   0 -11  12        0.54        3.30     14.85 o 
   1 -11  12       43.21       46.75     14.40 o 
   2 -11  12       15.81       19.09     14.50 o 
   3 -11  12        0.50        2.04     15.04 o 
   4 -11  12       46.20       69.49     17.28 o 
   5 -11  12        0.07        1.41     17.24 o 
 -10 -10  12        0.42      -12.57     21.10 o 
  -9 -10  12        1.24       -0.27     28.51 o 
  -8 -10  12        3.64        4.59     27.49 o 
  -7 -10  12       34.37       32.07     34.49 o 
  -6 -10  12       50.79       39.80     28.99 o 
  -5 -10  12      192.64      182.15     39.09 o 
  -4 -10  12        4.73       -1.25     19.94 o 
  -3 -10  12      105.95       99.35     31.89 o 
  -2 -10  12       78.70       85.79     19.57 o 
  -1 -10  12      171.31      204.52     12.89 o 
   0 -10  12       16.80        8.10     12.66 o 
   1 -10  12      127.30      131.77     16.34 o 
   2 -10  12       68.66       53.44     15.40 o 
   3 -10  12        1.16       11.18     14.86 o 
   4 -10  12        1.18       19.23     15.86 o 
   5 -10  12        0.29        7.38     17.05 o 
   6 -10  12        5.17        3.68     22.84 o 
 -10  -9  12       48.50       73.92     55.20 o 
  -9  -9  12       29.97       45.39     29.62 o 
  -8  -9  12       37.16       43.97     28.39 o 
  -7  -9  12       19.52       -6.93     28.08 o 
  -6  -9  12      170.62      184.97     38.12 o 
  -5  -9  12       17.45       25.43     29.35 o 
  -4  -9  12      149.87      165.83     37.80 o 
  -3  -9  12      453.11      467.47     28.09 o 
  -2  -9  12      359.91      323.59     19.93 o 
  -1  -9  12       53.48       40.66      9.55 o 
   0  -9  12       48.77       56.36     13.19 o 
   1  -9  12      165.54      155.60     16.95 o 
   2  -9  12      219.39      237.11     19.16 o 
   3  -9  12       12.37        8.94     15.10 o 
   4  -9  12       99.34      118.95     19.41 o 
   5  -9  12        7.60        5.74     17.09 o 
   6  -9  12        6.72       17.35     24.17 o 
 -11  -8  12        0.03       11.03     21.49 o 
 -10  -8  12       24.25       33.65     21.27 o 
  -9  -8  12       23.48       34.21     31.31 o 
  -8  -8  12        0.54      -24.30     27.22 o 
  -7  -8  12        1.10        7.66     29.75 o 
  -6  -8  12       33.26       22.87     31.88 o 
  -5  -8  12        0.08       13.15     28.33 o 
  -4  -8  12       79.93      128.61     36.61 o 
  -3  -8  12       96.29      105.29     16.59 o 
  -2  -8  12      109.27      115.33     11.50 o 
  -1  -8  12      107.73      133.65     13.24 o 
   0  -8  12        4.28       12.53     12.12 o 
   1  -8  12       40.75       39.97     14.11 o 
   2  -8  12        3.49        7.70     14.18 o 
   3  -8  12       19.90        5.50     15.82 o 
   4  -8  12       46.39       33.07     16.47 o 
   5  -8  12       19.80        8.98     16.10 o 
   6  -8  12       17.35       19.01     17.52 o 
   7  -8  12       20.33       14.26     25.58 o 
 -11  -7  12        0.59       20.13     21.81 o 
 -10  -7  12        1.50        1.41     21.89 o 
  -9  -7  12        5.35        3.64     28.75 o 
  -8  -7  12        0.17       -1.59     29.14 o 
  -7  -7  12       42.78       40.55     26.73 o 
  -6  -7  12      147.24      187.33     35.83 o 
  -5  -7  12       71.36       72.18     33.53 o 
  -4  -7  12      189.25      233.87     36.76 o 
  -3  -7  12      339.03      354.86     24.42 o 
  -2  -7  12       37.72       32.36      9.83 o 
  -1  -7  12       33.45       25.66     11.41 o 
   0  -7  12      131.33      140.95     14.80 o 
   1  -7  12      138.25      133.93     16.31 o 
   2  -7  12        2.98        2.00     14.76 o 
   3  -7  12        0.05       -1.92     15.66 o 
   4  -7  12      278.86      280.83     21.85 o 
   5  -7  12       81.92       96.28     18.38 o 
   6  -7  12       60.51       86.93     19.36 o 
   7  -7  12        5.47       -6.01     23.36 o 
 -12  -6  12        1.47        9.21     38.29 o 
 -11  -6  12       46.71       94.14     22.65 o 
 -10  -6  12        5.73      -20.23     20.23 o 
  -9  -6  12       29.81       48.14     28.61 o 
  -8  -6  12        9.02      -10.46     25.56 o 
  -7  -6  12       51.24       53.27     29.14 o 
  -6  -6  12      644.93      590.46     47.67 o 
  -5  -6  12      107.65      115.29     35.70 o 
  -4  -6  12        0.24        3.94     32.27 o 
  -3  -6  12       84.31       68.21      7.71 o 
  -2  -6  12      113.35      103.50     11.81 o 
  -1  -6  12      114.71      133.25     14.09 o 
   0  -6  12       80.90       89.98     14.42 o 
   1  -6  12      236.25      221.21     18.97 o 
   2  -6  12      115.20      117.96     17.00 o 
   3  -6  12       39.29       28.77     15.66 o 
   4  -6  12        9.85       14.63     16.23 o 
   5  -6  12       16.53       11.25     17.38 o 
   6  -6  12       13.73        4.19     16.33 o 
   7  -6  12        2.63        5.47     17.81 o 
 -12  -5  12        1.40       14.57     32.75 o 
 -11  -5  12       44.53       46.23     22.26 o 
 -10  -5  12       36.39       35.24     20.08 o 
  -9  -5  12       20.26       17.94     25.15 o 
  -8  -5  12       28.39       28.19     26.36 o 
  -7  -5  12      154.84      145.81     33.41 o 
  -6  -5  12     1176.99     1184.57     58.73 o 
  -5  -5  12      878.15      881.72     54.17 o 
  -4  -5  12       79.32       86.06     36.20 o 
  -3  -5  12     1293.78     1218.06     52.54 o 
  -2  -5  12       21.86       40.94     10.99 o 
  -1  -5  12      298.23      302.68     18.49 o 
   0  -5  12        0.18        0.34     12.90 o 
   1  -5  12       21.76       13.48     14.51 o 
   2  -5  12       10.67        1.76     14.38 o 
   3  -5  12       29.04       34.63     15.84 o 
   4  -5  12        4.38       15.09     16.57 o 
   5  -5  12        0.01       -9.75     16.95 o 
   6  -5  12       17.95       20.18     15.94 o 
   7  -5  12       44.25       55.02     18.01 o 
 -12  -4  12       42.61       79.18     40.77 o 
 -11  -4  12        1.55        2.79     18.55 o 
 -10  -4  12       46.57       33.02     19.56 o 
  -9  -4  12       10.71       26.65     26.00 o 
  -8  -4  12       85.74       80.68     27.60 o 
  -7  -4  12      105.08      113.59     29.63 o 
  -6  -4  12       17.13       17.43     27.27 o 
  -5  -4  12      883.95      805.05     50.41 o 
  -4  -4  12      996.45      823.93    126.63 o 
  -3  -4  12     1659.74     1719.40     67.03 o 
  -2  -4  12      593.01      577.15     18.47 o 
  -1  -4  12      622.09      587.90     20.70 o 
   0  -4  12       25.13       23.78     14.03 o 
   1  -4  12       16.89       12.07     14.61 o 
   2  -4  12        4.23        0.09     15.50 o 
   3  -4  12       70.04       75.30     17.48 o 
   4  -4  12        0.52      -16.74     16.74 o 
   5  -4  12       13.34       28.82     17.70 o 
   6  -4  12        4.24        1.89     17.87 o 
   7  -4  12       44.62       42.20     19.72 o 
   8  -4  12       51.94       79.46     29.31 o 
 -12  -3  12      158.53      183.38     45.26 o 
 -11  -3  12        0.86       -2.17     31.86 o 
 -10  -3  12        6.97       22.60     19.53 o 
  -9  -3  12       63.24       42.91     19.20 o 
  -8  -3  12       34.55       55.72     25.49 o 
  -7  -3  12      255.22      214.25     32.89 o 
  -6  -3  12      290.30      332.90     38.06 o 
  -5  -3  12       13.53        3.24     29.07 o 
  -4  -3  12       31.56       32.85     12.88 o 
  -3  -3  12      270.54      247.57     10.66 o 
  -2  -3  12       21.74       22.07      8.75 o 
  -1  -3  12       10.16       14.99     13.11 o 
   0  -3  12       29.39       30.02     14.86 o 
   1  -3  12       14.06        5.39     15.78 o 
   2  -3  12       47.75       42.55     17.05 o 
   3  -3  12       34.20        9.10     17.18 o 
   4  -3  12       10.95        4.26     18.03 o 
   5  -3  12       52.42       42.24     18.36 o 
   6  -3  12       98.87      111.26     20.72 o 
   7  -3  12       15.42       18.94     18.84 o 
   8  -3  12        2.01       15.75     26.30 o 
 -12  -2  12        4.39        7.71     33.56 o 
 -11  -2  12       10.52       15.01     34.86 o 
 -10  -2  12       30.26       29.54     17.94 o 
  -9  -2  12      158.65      191.39     23.48 o 
  -8  -2  12        1.13        5.38     22.50 o 
  -7  -2  12       69.36       48.76     27.63 o 
  -6  -2  12        6.90       20.73     27.58 o 
  -5  -2  12       12.72       19.98      8.78 o 
  -4  -2  12        3.09        0.77     10.87 o 
  -3  -2  12        0.81       -1.70      8.21 o 
  -2  -2  12      715.94      675.66     25.58 o 
  -1  -2  12        0.04       11.56     14.03 o 
   0  -2  12       89.55       99.55     16.62 o 
   1  -2  12      670.77      695.41     26.74 o 
   2  -2  12      131.98      106.12     19.20 o 
   3  -2  12        8.01        5.25     16.89 o 
   4  -2  12        7.16        2.29     17.11 o 
   5  -2  12        3.73        1.07     17.58 o 
   6  -2  12        0.02       -3.16     18.48 o 
   7  -2  12        2.18       18.00     18.44 o 
 -12  -1  12        0.01       10.23     33.94 o 
 -11  -1  12        8.85       21.87     29.09 o 
 -10  -1  12        4.94        7.74     17.04 o 
  -9  -1  12       54.16       39.56     30.14 o 
  -8  -1  12       90.22      115.77     26.65 o 
  -7  -1  12        0.59       -3.28     24.08 o 
  -6  -1  12       23.87       27.37     11.17 o 
  -5  -1  12       26.52       33.25     23.65 o 
  -4  -1  12      376.49      400.46     20.40 o 
  -3  -1  12      681.54      675.73     22.42 o 
  -2  -1  12      823.51      858.61     25.39 o 
  -1  -1  12     1148.61     1099.89     29.69 o 
   0  -1  12      176.60      180.61     18.98 o 
   1  -1  12      242.43      246.63     20.89 o 
   2  -1  12      109.41      124.96     19.68 o 
   3  -1  12      102.56      109.88     19.37 o 
   4  -1  12      107.64       96.01     19.32 o 
   5  -1  12       24.56        4.76     18.53 o 
   6  -1  12        5.47        5.94     18.46 o 
   7  -1  12       61.34       63.59     20.87 o 
 -12   0  12       44.59       22.81     29.06 o 
 -11   0  12        0.66       12.25     31.70 o 
 -10   0  12       15.57       21.67     30.99 o 
  -9   0  12        2.15       -6.54     16.72 o 
  -8   0  12      209.96      220.33     22.51 o 
  -7   0  12        6.99        1.96     23.03 o 
  -6   0  12       97.94       89.34     14.63 o 
  -5   0  12        3.50        9.67     12.79 o 
  -4   0  12      523.91      516.93     23.22 o 
  -3   0  12       32.87       32.52     14.29 o 
  -2   0  12      781.68      778.37     44.52 o 
  -1   0  12       62.15       65.86     17.67 o 
   0   0  12      132.13      107.17     18.23 o 
   1   0  12     1529.21     1474.69     43.52 o 
   2   0  12      141.49      115.87     23.74 o 
   3   0  12      125.61      124.70     25.93 o 
   4   0  12        1.49        4.39     22.48 o 
   5   0  12       63.14       54.89     23.59 o 
   6   0  12        0.08       13.52     24.86 o 
   7   0  12       11.92        9.08     20.09 o 
 -12   1  12       26.45       18.36     22.16 o 
 -11   1  12        1.18       -1.00     30.41 o 
 -10   1  12        3.78       43.46     32.01 o 
  -9   1  12      149.29      152.42     19.71 o 
  -8   1  12      119.52       82.08     18.15 o 
  -7   1  12       37.03       34.01     12.28 o 
  -6   1  12      282.68      299.96     33.87 o 
  -5   1  12      557.56      565.00     24.93 o 
  -4   1  12      106.20      109.30     18.50 o 
  -3   1  12        4.28        8.10     17.30 o 
  -2   1  12        7.36       14.99     16.22 o 
  -1   1  12        1.29        0.12     16.86 o 
   0   1  12        5.01        7.95     19.81 o 
   1   1  12      210.82      220.02     26.30 o 
   2   1  12      137.53      110.59     39.90 o 
   3   1  12        5.69        8.67     23.87 o 
   4   1  12        3.85        7.13     24.07 o 
   5   1  12       50.87       78.52     27.78 o 
   6   1  12        0.19       -2.57     24.91 o 
   7   1  12        0.33       -6.91     24.89 o 
 -12   2  12       62.56       72.28     22.52 o 
 -11   2  12       72.17       92.41     24.65 o 
 -10   2  12        6.38       -3.37     26.51 o 
  -9   2  12      190.71      195.08     21.33 o 
  -8   2  12       51.82       35.15     13.51 o 
  -7   2  12        3.62        1.72     11.26 o 
  -6   2  12        0.04       -0.94     21.90 o 
  -5   2  12        0.10       -1.02     15.06 o 
  -4   2  12       13.81       26.03     16.38 o 
  -3   2  12        7.12       10.37     17.22 o 
  -2   2  12      376.36      374.76     31.55 o 
  -1   2  12       44.60       32.37     21.42 o 
   0   2  12        2.53       -4.02     21.44 o 
   1   2  12      260.59      295.96     27.90 o 
   2   2  12      248.83      251.84     27.82 o 
   3   2  12       14.51        0.60     22.45 o 
   4   2  12        4.51        0.22     23.29 o 
   5   2  12        9.39       11.79     24.99 o 
   6   2  12       38.18       48.44     24.40 o 
   7   2  12        0.43       -2.43     30.28 o 
 -12   3  12        0.10       -0.83     23.60 o 
 -11   3  12        0.00       13.20     23.01 o 
 -10   3  12        1.93       -7.13     20.94 o 
  -9   3  12       27.57        7.24     27.81 o 
  -8   3  12        0.26       -3.30     11.46 o 
  -7   3  12       16.81       13.85     11.54 o 
  -6   3  12       23.23       17.08     22.37 o 
  -5   3  12        0.42        1.52     16.04 o 
  -4   3  12      104.82       82.48     18.57 o 
  -3   3  12      430.94      434.12     35.22 o 
  -2   3  12        0.09       16.28     18.68 o 
  -1   3  12      542.86      534.43     79.93 o 
   0   3  12        4.99       10.02     20.95 o 
   1   3  12       77.20       55.99     22.81 o 
   2   3  12        4.58       -4.71     23.29 o 
   3   3  12        4.20       19.26     22.08 o 
   4   3  12       63.29       65.37     23.58 o 
   5   3  12       16.18       32.00     26.75 o 
   6   3  12       35.62       34.71     28.12 o 
 -11   4  12       23.62       28.06     23.24 o 
 -10   4  12       15.07       20.24     20.50 o 
  -9   4  12       72.93       65.92     14.71 o 
  -8   4  12        7.41        4.81     11.36 o 
  -7   4  12      185.63      183.59     14.63 o 
  -6   4  12      281.26      252.97     17.07 o 
  -5   4  12      133.35      155.57     20.46 o 
  -4   4  12       19.90        4.57     24.25 o 
  -3   4  12      334.24      342.55     35.99 o 
  -2   4  12      963.14      939.74     50.94 o 
  -1   4  12      194.73      215.66     25.15 o 
   0   4  12       95.59      113.06     34.08 o 
   1   4  12        0.47        0.87     21.00 o 
   2   4  12       11.69       -3.48     21.36 o 
   3   4  12        2.54       10.21     23.77 o 
   4   4  12        8.47        3.31     24.71 o 
   5   4  12        2.14       12.17     32.07 o 
   6   4  12        7.67       14.95     27.43 o 
 -11   5  12        3.05       -3.63     20.46 o 
 -10   5  12        0.56      -11.52     22.43 o 
  -9   5  12       13.51       16.93     14.69 o 
  -8   5  12        2.19        0.29     14.00 o 
  -7   5  12      116.19      121.18     13.51 o 
  -6   5  12       51.40       61.57     12.31 o 
  -5   5  12       38.31       38.28     11.63 o 
  -4   5  12       24.99       16.71     16.95 o 
  -3   5  12      205.33      222.41     22.72 o 
  -2   5  12      351.04      338.58     24.87 o 
  -1   5  12       33.67       38.99     14.71 o 
   0   5  12       48.69       41.15     21.64 o 
   1   5  12       46.29       58.10     23.55 o 
   2   5  12       54.39       40.07     22.85 o 
   3   5  12       32.76       33.71     24.10 o 
   4   5  12        7.89        9.34     24.87 o 
   5   5  12       24.21       28.34     26.28 o 
 -10   6  12        0.28        7.91     21.06 o 
  -9   6  12      135.38      173.74     19.39 o 
  -8   6  12        6.45        8.61     14.26 o 
  -7   6  12       37.59       33.42     14.99 o 
  -6   6  12       45.13       58.72     15.29 o 
  -5   6  12       33.97        7.75     26.85 o 
  -4   6  12        8.49       -1.32     17.39 o 
  -3   6  12      103.56       89.95     19.86 o 
  -2   6  12       54.97       47.03     17.93 o 
  -1   6  12       22.81       31.06     30.22 o 
   0   6  12      225.43      243.60     28.20 o 
   1   6  12       10.08        8.51     23.76 o 
   2   6  12      138.78      107.33     23.97 o 
   3   6  12       18.84        8.82     24.23 o 
   4   6  12        2.33      -15.78     24.26 o 
 -10   7  12       74.63       88.82     24.37 o 
  -9   7  12        0.07       -2.48     20.86 o 
  -8   7  12        7.70        2.35     20.96 o 
  -7   7  12       69.59       83.82     16.39 o 
  -6   7  12        1.28        1.28     18.60 o 
  -5   7  12        9.35        5.36     18.23 o 
  -4   7  12        3.33       -2.72     19.29 o 
  -3   7  12      561.58      575.63     31.49 o 
  -2   7  12       81.90       74.78     19.39 o 
  -1   7  12      225.87      242.12     39.28 o 
   0   7  12        7.08       14.24     22.82 o 
   1   7  12        9.62        3.25     22.58 o 
   2   7  12        7.75        3.58     22.44 o 
   3   7  12       12.20       14.70     22.95 o 
   4   7  12        0.08       -2.20     23.45 o 
  -9   8  12       24.80       38.56     20.68 o 
  -8   8  12       19.20       11.49     21.57 o 
  -7   8  12       19.05       32.76     20.22 o 
  -6   8  12       77.23       71.38     20.63 o 
  -5   8  12        0.01       -2.92     19.53 o 
  -4   8  12       35.97       25.86     19.77 o 
  -3   8  12        4.27       -5.59     18.49 o 
  -2   8  12      142.25      131.05     38.34 o 
  -1   8  12        2.25       -9.53     32.99 o 
   0   8  12        9.26       34.58     36.61 o 
   1   8  12        0.45        5.18     21.86 o 
   2   8  12        5.95       23.94     24.13 o 
   3   8  12        4.50       13.57     25.58 o 
  -8   9  12        5.92       -3.17     21.44 o 
  -7   9  12       59.74       70.53     23.07 o 
  -6   9  12       38.95       46.71     20.26 o 
  -5   9  12       40.48       65.22     19.87 o 
  -4   9  12        0.38      -12.43     31.32 o 
  -3   9  12        0.06      -11.67     32.51 o 
  -2   9  12       22.41       56.39     38.54 o 
  -1   9  12       25.31        6.70     34.74 o 
   0   9  12       13.38       16.35     32.09 o 
   1   9  12        3.06       -1.71     41.32 o 
  -6  10  12        7.13        1.04     28.97 o 
  -5  10  12       28.72       30.79     35.78 o 
  -4  10  12       18.56       -0.48     37.84 o 
  -3  10  12        1.65       10.86     38.45 o 
  -2  10  12      204.67      253.49     48.41 o 
  -1  10  12        1.04       16.33     38.95 o 
  -5 -14  13       19.18       23.84     23.55 o 
  -4 -14  13       15.53       33.60     31.31 o 
  -3 -14  13        2.55       -3.06     30.26 o 
  -2 -14  13        8.36       -8.91     36.73 o 
  -1 -14  13        1.73      -11.71     31.79 o 
   0 -14  13        0.12      -10.86     34.33 o 
   1 -14  13       10.65       15.30     35.34 o 
  -6 -13  13       26.88       30.53     25.39 o 
  -5 -13  13        2.56        3.30     22.09 o 
  -4 -13  13       14.28       16.45     22.11 o 
  -3 -13  13       36.68       63.48     39.75 o 
  -2 -13  13        6.01       16.88     35.83 o 
  -1 -13  13       42.76       49.15     31.21 o 
   0 -13  13        3.40       -9.44     34.65 o 
   1 -13  13        2.42       25.65     34.35 o 
   2 -13  13      140.95      164.35     38.44 o 
   3 -13  13       19.09       12.69     31.98 o 
  -8 -12  13        7.14       14.70     35.69 o 
  -7 -12  13       80.97       91.99     37.50 o 
  -6 -12  13       21.35        4.28     35.35 o 
  -5 -12  13        1.01        3.15     21.62 o 
  -4 -12  13       58.46       52.49     21.19 o 
  -3 -12  13        7.77        8.35     35.83 o 
  -2 -12  13        5.40       -2.76     35.05 o 
  -1 -12  13        1.02        6.35     33.25 o 
   0 -12  13       39.03       41.66     33.19 o 
   1 -12  13        4.24       20.47     28.19 o 
   2 -12  13        0.20        4.64     17.28 o 
   3 -12  13       10.49       -1.13     19.45 o 
   4 -12  13       52.44       56.83     21.48 o 
  -9 -11  13        1.18        3.87     29.39 o 
  -8 -11  13       25.15       10.27     33.90 o 
  -7 -11  13        5.91       15.71     29.83 o 
  -6 -11  13      111.20      115.74     34.31 o 
  -5 -11  13        0.03       -0.81     29.78 o 
  -4 -11  13      225.66      194.77     26.96 o 
  -3 -11  13      113.30       92.96     21.87 o 
  -2 -11  13      545.54      567.09     53.97 o 
  -1 -11  13        5.96       18.64     35.09 o 
   0 -11  13      205.11      223.00     39.12 o 
   1 -11  13        9.92       19.84     16.90 o 
   2 -11  13        8.59       21.65     14.75 o 
   3 -11  13       11.39       13.39     15.87 o 
   4 -11  13        1.44       11.52     15.98 o 
  -9 -10  13        1.39      -11.96     31.26 o 
  -8 -10  13        0.04       20.00     34.31 o 
  -7 -10  13        5.07        2.78     30.45 o 
  -6 -10  13       47.41       43.95     36.29 o 
  -5 -10  13        1.75       -8.95     33.50 o 
  -4 -10  13       29.46       66.68     36.63 o 
  -3 -10  13       13.30       20.12     33.91 o 
  -2 -10  13        9.90       19.07     33.05 o 
  -1 -10  13      135.46      163.97     39.43 o 
   0 -10  13       31.82       25.40     18.22 o 
   1 -10  13        4.53        7.63     13.78 o 
   2 -10  13       12.65       12.98     15.12 o 
   3 -10  13       42.93       48.02     16.09 o 
   4 -10  13        3.28        3.76     16.64 o 
   5 -10  13       26.92       41.96     18.32 o 
 -10  -9  13       30.10       47.85     25.70 o 
  -9  -9  13       18.17       24.63     31.51 o 
  -8  -9  13      167.71      215.26     40.43 o 
  -7  -9  13        9.34        1.40     33.08 o 
  -6  -9  13       98.08      126.85     35.12 o 
  -5  -9  13        1.60       10.21     33.95 o 
  -4  -9  13      129.81      173.03     39.69 o 
  -3  -9  13      147.99      154.74     19.41 o 
  -2  -9  13       50.46       39.61     17.00 o 
  -1  -9  13       66.46       70.25     19.65 o 
   0  -9  13       61.23       49.96     13.93 o 
   1  -9  13       64.06       66.81     15.35 o 
   2  -9  13       85.94      102.05     17.18 o 
   3  -9  13        0.24        1.67     15.74 o 
   4  -9  13       15.34       26.98     17.10 o 
   5  -9  13        1.25       -2.11     16.52 o 
   6  -9  13       52.46       49.14     23.17 o 
 -10  -8  13        8.57        1.75     21.45 o 
  -9  -8  13       22.95       18.82     31.58 o 
  -8  -8  13        0.17       -0.96     27.54 o 
  -7  -8  13        0.49        3.24     26.97 o 
  -6  -8  13       39.01       48.96     30.33 o 
  -5  -8  13       65.55       65.87     35.39 o 
  -4  -8  13       32.90       40.78     30.91 o 
  -3  -8  13        9.07        8.31     15.39 o 
  -2  -8  13       97.67       83.71     18.99 o 
  -1  -8  13      347.96      355.61     17.73 o 
   0  -8  13      102.40       83.16     14.12 o 
   1  -8  13       65.58       63.89     15.19 o 
   2  -8  13        1.65       -5.83     15.57 o 
   3  -8  13       69.58       71.96     18.09 o 
   4  -8  13       11.78       29.36     17.28 o 
   5  -8  13       44.36       49.01     18.22 o 
   6  -8  13        0.32       10.81     18.90 o 
 -11  -7  13        6.51        4.94     22.63 o 
 -10  -7  13       10.98       10.08     21.85 o 
  -9  -7  13       21.23       16.72     30.36 o 
  -8  -7  13        0.06        4.75     28.29 o 
  -7  -7  13        0.29       -8.55     30.09 o 
  -6  -7  13        0.22       -9.20     30.46 o 
  -5  -7  13       95.96       86.82     34.93 o 
  -4  -7  13       63.79       60.82     32.94 o 
  -3  -7  13       45.41       45.31     18.09 o 
  -2  -7  13      239.67      236.91     24.09 o 
  -1  -7  13        7.77       10.33     11.25 o 
   0  -7  13       27.59       29.53     12.70 o 
   1  -7  13      127.07      120.97     16.39 o 
   2  -7  13       31.15       48.35     16.00 o 
   3  -7  13       13.04       15.96     16.44 o 
   4  -7  13        3.66       14.57     17.01 o 
   5  -7  13       21.21       22.77     17.41 o 
   6  -7  13       19.88       22.68     17.70 o 
 -11  -6  13       38.32       50.58     19.85 o 
 -10  -6  13        5.61       10.69     20.95 o 
  -9  -6  13      191.71      211.69     34.67 o 
  -8  -6  13        3.90        3.23     29.65 o 
  -7  -6  13        5.09       -0.59     29.82 o 
  -6  -6  13       11.87        3.43     29.69 o 
  -5  -6  13      504.55      551.89     48.27 o 
  -4  -6  13       69.99      109.20     37.22 o 
  -3  -6  13      554.16      527.75     29.08 o 
  -2  -6  13      564.52      567.56     19.56 o 
  -1  -6  13        1.44        6.31     11.79 o 
   0  -6  13        2.32        1.04     12.99 o 
   1  -6  13       88.36       64.52     14.90 o 
   2  -6  13       29.49       45.97     16.59 o 
   3  -6  13      131.94      141.87     19.37 o 
   4  -6  13       44.04       48.93     17.73 o 
   5  -6  13       40.33       72.47     18.24 o 
   6  -6  13       32.83       46.52     19.32 o 
   7  -6  13        0.00       -1.45     24.34 o 
 -12  -5  13        0.03       -9.14     32.55 o 
 -11  -5  13       24.26       14.99     21.21 o 
 -10  -5  13        1.78       -4.15     21.41 o 
  -9  -5  13       11.32        5.77     24.51 o 
  -8  -5  13      172.85      215.00     35.03 o 
  -7  -5  13      509.27      561.78     45.14 o 
  -6  -5  13      156.13      183.85     34.74 o 
  -5  -5  13       16.23       23.82     31.17 o 
  -4  -5  13      102.25      116.69     33.54 o 
  -3  -5  13      184.56      190.10     23.58 o 
  -2  -5  13       68.87       88.94     12.85 o 
  -1  -5  13       94.68       89.86     21.41 o 
   0  -5  13       23.24       10.57     12.62 o 
   1  -5  13       36.03       15.49     13.64 o 
   2  -5  13      240.02      203.27     19.33 o 
   3  -5  13       22.57       21.82     16.75 o 
   4  -5  13       38.08       25.31     17.01 o 
   5  -5  13       30.09       37.72     17.67 o 
   6  -5  13       10.97        8.62     16.14 o 
   7  -5  13        4.01       23.95     19.07 o 
 -12  -4  13        0.60       13.95     32.45 o 
 -11  -4  13       26.04       40.29     20.25 o 
 -10  -4  13       15.84       13.11     20.37 o 
  -9  -4  13        1.28        1.51     25.78 o 
  -8  -4  13        2.32       -4.02     25.48 o 
  -7  -4  13       34.62       15.19     26.47 o 
  -6  -4  13      201.06      177.00     33.49 o 
  -5  -4  13      586.58      642.81     50.20 o 
  -4  -4  13       98.25      104.07     36.12 o 
  -3  -4  13      170.05      156.11     27.04 o 
  -2  -4  13       48.52       55.31     11.91 o 
  -1  -4  13      588.15      540.73     21.19 o 
   0  -4  13       30.31       28.66     13.50 o 
   1  -4  13        7.67        2.73     14.96 o 
   2  -4  13        0.01        1.68     15.17 o 
   3  -4  13        2.68        2.43     16.65 o 
   4  -4  13        0.20       -0.39     17.20 o 
   5  -4  13        6.71        4.52     18.08 o 
   6  -4  13        0.44        3.22     17.81 o 
   7  -4  13        0.60       -2.71     19.28 o 
 -12  -3  13       34.76       35.15     33.56 o 
 -11  -3  13       23.26       16.70     37.86 o 
 -10  -3  13      250.57      289.74     26.92 o 
  -9  -3  13       21.34       21.92     25.25 o 
  -8  -3  13      130.25      149.03     30.78 o 
  -7  -3  13       10.35       11.95     27.26 o 
  -6  -3  13        2.65        4.70     29.68 o 
  -5  -3  13       71.99       59.72     30.78 o 
  -4  -3  13      114.44      115.81     36.78 o 
  -3  -3  13       83.66       89.63     12.26 o 
  -2  -3  13      548.30      555.64     27.08 o 
  -1  -3  13       25.66       31.64     13.97 o 
   0  -3  13       11.87       18.72     16.03 o 
   1  -3  13       90.37      101.10     17.70 o 
   2  -3  13       22.93       10.71     16.74 o 
   3  -3  13       54.42       52.08     17.70 o 
   4  -3  13        0.02       -0.95     18.44 o 
   5  -3  13       23.63       37.21     18.53 o 
   6  -3  13        1.52        8.87     17.96 o 
   7  -3  13        2.02       10.98     19.61 o 
 -12  -2  13       54.15       16.67     32.43 o 
 -11  -2  13       28.89        9.88     34.83 o 
 -10  -2  13       21.27       31.65     18.49 o 
  -9  -2  13       17.87       23.77     20.93 o 
  -8  -2  13       73.25       77.29     27.75 o 
  -7  -2  13       18.44       33.70     28.02 o 
  -6  -2  13        6.24        4.21     26.22 o 
  -5  -2  13       34.78       30.78     30.13 o 
  -4  -2  13      180.64      197.49     18.01 o 
  -3  -2  13      670.99      622.75     21.57 o 
  -2  -2  13      113.02      117.55     15.66 o 
  -1  -2  13       49.99       63.30     16.04 o 
   0  -2  13       90.68       72.66     16.09 o 
   1  -2  13       24.76       27.68     16.52 o 
   2  -2  13       22.28       36.87     17.57 o 
   3  -2  13      286.04      283.56     22.90 o 
   4  -2  13       34.33       37.85     19.00 o 
   5  -2  13       61.74       68.80     21.13 o 
   6  -2  13        0.03       -2.04     18.83 o 
   7  -2  13       37.19       47.46     21.40 o 
 -12  -1  13       24.92       24.46     37.42 o 
 -11  -1  13        0.02        6.06     33.58 o 
 -10  -1  13       34.25       41.21     19.05 o 
  -9  -1  13        7.87       15.86     18.29 o 
  -8  -1  13       77.54      116.93     28.26 o 
  -7  -1  13        9.49       30.70     25.29 o 
  -6  -1  13        3.24      -19.94     25.78 o 
  -5  -1  13        1.98       -6.49     12.97 o 
  -4  -1  13      207.27      204.14     18.50 o 
  -3  -1  13      171.49      179.13     16.14 o 
  -2  -1  13        9.48       19.13     15.47 o 
  -1  -1  13      127.05      118.47     17.65 o 
   0  -1  13      416.59      439.66     23.94 o 
   1  -1  13      423.62      419.72     23.64 o 
   2  -1  13        0.00        9.86     17.64 o 
   3  -1  13       42.84       38.25     18.40 o 
   4  -1  13       33.24       32.20     18.67 o 
   5  -1  13        0.88        9.79     20.37 o 
   6  -1  13        5.02        8.01     19.38 o 
   7  -1  13        1.78       -2.85     20.55 o 
 -12   0  13       31.19       33.73     35.37 o 
 -11   0  13       24.89       24.89     28.30 o 
 -10   0  13       11.83       12.54     32.03 o 
  -9   0  13        0.15        3.23     17.33 o 
  -8   0  13        2.87        4.90     24.16 o 
  -7   0  13       78.67       37.22     26.37 o 
  -6   0  13      224.04      200.67     17.38 o 
  -5   0  13      216.68      234.90     18.83 o 
  -4   0  13       53.82       35.15     18.81 o 
  -3   0  13      109.04      110.48     16.39 o 
  -2   0  13       42.90       43.24     16.64 o 
  -1   0  13      278.36      299.48     22.05 o 
   0   0  13      360.82      351.61     23.73 o 
   1   0  13      131.38      100.79     18.13 o 
   2   0  13      668.21      645.16     29.03 o 
   3   0  13        3.37       20.02     18.64 o 
   4   0  13       33.63       18.63     17.77 o 
   5   0  13        2.73        2.05     18.94 o 
   6   0  13       10.65        6.61     19.88 o 
 -12   1  13        1.46       15.36     24.58 o 
 -11   1  13        9.79        4.59     31.30 o 
 -10   1  13      135.77      222.81     37.58 o 
  -9   1  13      192.88      199.17     22.62 o 
  -8   1  13      199.54      178.49     22.28 o 
  -7   1  13        8.43       19.86     24.11 o 
  -6   1  13       39.55       30.93     14.48 o 
  -5   1  13       18.06        7.14     14.65 o 
  -4   1  13        9.55        7.64     15.23 o 
  -3   1  13      411.45      405.18     26.58 o 
  -2   1  13      850.36      828.21     28.62 o 
  -1   1  13        1.21      -10.43     16.76 o 
   0   1  13        5.58       11.22     16.56 o 
   1   1  13        6.02       11.71     20.61 o 
   2   1  13        3.98        4.40     21.70 o 
   3   1  13       32.75       43.21     22.28 o 
   4   1  13       30.18       59.86     29.87 o 
   5   1  13        2.67       -7.66     24.24 o 
   6   1  13       16.05        7.16     25.38 o 
 -11   2  13       47.41       42.12     24.82 o 
 -10   2  13       28.86       54.20     31.18 o 
  -9   2  13       94.21      102.46     19.08 o 
  -8   2  13       13.43       14.43     16.62 o 
  -7   2  13       16.43        8.98     21.89 o 
  -6   2  13       75.64       96.11     17.34 o 
  -5   2  13       52.90       53.61     17.18 o 
  -4   2  13       82.26       61.48     17.93 o 
  -3   2  13      218.68      239.54     27.89 o 
  -2   2  13       11.19       11.13     16.79 o 
  -1   2  13       13.41       14.92     20.73 o 
   0   2  13        4.93       14.64     20.79 o 
   1   2  13        0.05       -4.23     22.98 o 
   2   2  13       16.21       14.71     23.45 o 
   3   2  13        2.11       16.77     25.01 o 
   4   2  13        7.11       40.64     44.05 o 
   5   2  13       10.91       -1.06     26.29 o 
   6   2  13        1.61       38.29     26.79 o 
 -11   3  13       47.47       54.21     22.86 o 
 -10   3  13       10.06       17.37     21.36 o 
  -9   3  13       13.84       15.89     25.31 o 
  -8   3  13        4.71       17.20     17.06 o 
  -7   3  13      100.11      128.19     28.36 o 
  -6   3  13        8.86       -1.81     16.05 o 
  -5   3  13      198.80      194.80     21.53 o 
  -4   3  13      173.93      189.81     21.79 o 
  -3   3  13       35.28       27.32     18.60 o 
  -2   3  13        2.17       -6.56     19.23 o 
  -1   3  13      263.40      279.13     27.38 o 
   0   3  13       20.52       39.12     21.05 o 
   1   3  13       52.15       40.23     23.22 o 
   2   3  13       48.17       58.53     23.52 o 
   3   3  13       59.86       62.87     24.36 o 
   4   3  13        3.90       21.71     25.31 o 
   5   3  13       47.21       41.74     30.32 o 
 -11   4  13       20.93       43.86     21.76 o 
 -10   4  13        9.21        9.49     22.34 o 
  -9   4  13        8.27       21.31     21.91 o 
  -8   4  13        0.41        4.95     11.42 o 
  -7   4  13      115.48       96.14     13.40 o 
  -6   4  13        4.30       -1.30     12.94 o 
  -5   4  13       72.69       80.89     19.52 o 
  -4   4  13       16.76       12.88     18.45 o 
  -3   4  13        8.89       17.59     25.51 o 
  -2   4  13      103.66      127.07     31.34 o 
  -1   4  13      272.34      306.73     33.88 o 
   0   4  13      140.40      143.34     25.77 o 
   1   4  13      153.14      185.61     27.58 o 
   2   4  13       19.33       43.99     24.43 o 
   3   4  13        0.68       15.10     24.81 o 
   4   4  13       35.09       51.91     24.09 o 
   5   4  13        3.18       14.60     26.89 o 
 -10   5  13       61.21       67.10     22.21 o 
  -9   5  13       40.15       52.93     20.79 o 
  -8   5  13       19.42       27.02     14.83 o 
  -7   5  13        3.71       16.02     11.99 o 
  -6   5  13       45.74       27.04     13.84 o 
  -5   5  13       39.32       28.01     11.83 o 
  -4   5  13       76.02       86.31     19.47 o 
  -3   5  13        7.26        6.58     17.54 o 
  -2   5  13        4.64       10.87     16.92 o 
  -1   5  13       15.79        6.53     21.50 o 
   0   5  13       13.74        6.92     22.08 o 
   1   5  13        0.83        1.71     22.35 o 
   2   5  13        7.20        5.23     23.81 o 
   3   5  13       25.55       24.16     24.18 o 
   4   5  13        6.58        5.54     25.27 o 
 -10   6  13       54.33       60.44     38.00 o 
  -9   6  13       59.43       44.95     33.51 o 
  -8   6  13       57.83       62.90     20.59 o 
  -7   6  13       77.83       93.88     16.30 o 
  -6   6  13      103.24      113.90     30.24 o 
  -5   6  13        1.02       -1.11     18.14 o 
  -4   6  13       20.52       15.27     18.21 o 
  -3   6  13      419.64      392.33     28.06 o 
  -2   6  13      360.42      443.15     29.87 o 
  -1   6  13      102.51       73.74     33.15 o 
   0   6  13        9.76       11.15     24.48 o 
   1   6  13       41.97       52.12     24.32 o 
   2   6  13       26.25       41.02     24.99 o 
   3   6  13        7.90       12.44     24.91 o 
  -9   7  13       12.92       -2.50     20.57 o 
  -8   7  13       27.90       28.72     19.75 o 
  -7   7  13        2.24       37.72     20.91 o 
  -6   7  13       56.98       39.95     19.55 o 
  -5   7  13       31.27       21.08     19.16 o 
  -4   7  13       11.88        9.62     18.77 o 
  -3   7  13        0.66        3.95     18.02 o 
  -2   7  13        1.59       39.99     34.00 o 
  -1   7  13        0.04       -6.71     30.86 o 
   0   7  13        0.55       -6.41     24.10 o 
   1   7  13       19.94       20.53     24.88 o 
   2   7  13        1.18       -7.56     24.88 o 
  -8   8  13       33.63       48.71     22.56 o 
  -7   8  13        7.73        6.63     20.05 o 
  -6   8  13        0.75       16.16     20.06 o 
  -5   8  13        5.35       -2.24     18.81 o 
  -4   8  13       26.06       39.22     19.62 o 
  -3   8  13        1.25        4.09     33.70 o 
  -2   8  13        1.36       -7.17     32.64 o 
  -1   8  13       20.37       32.49     32.50 o 
   0   8  13        9.02       14.54     40.55 o 
   1   8  13       12.90       13.01     26.20 o 
  -6   9  13        0.00      -11.16     20.33 o 
  -5   9  13        1.09      -11.47     20.13 o 
  -4   9  13        0.00       11.34     35.26 o 
  -3   9  13       39.50       73.03     39.31 o 
  -2   9  13       61.64       75.44     39.79 o 
  -1   9  13       26.38       27.56     37.78 o 
  -2 -14  14        3.82      -12.17     38.00 o 
  -5 -13  14      112.27      130.66     39.72 o 
  -4 -13  14        3.22       17.34     38.43 o 
  -3 -13  14        9.92       -0.46     38.31 o 
  -2 -13  14        3.27       15.29     36.97 o 
  -1 -13  14       52.66       57.99     31.32 o 
   0 -13  14        4.64       20.38     34.81 o 
   1 -13  14        0.10       -1.95     34.65 o 
  -7 -12  14        2.94       -7.78     30.59 o 
  -6 -12  14        0.19      -11.33     31.23 o 
  -5 -12  14        0.26      -14.80     36.45 o 
  -4 -12  14        7.13        8.21     31.89 o 
  -3 -12  14        6.27       -6.31     37.52 o 
  -2 -12  14       32.14       44.08     37.25 o 
  -1 -12  14       14.88       22.97     31.45 o 
   0 -12  14        0.62       28.58     35.68 o 
   1 -12  14       52.95       73.00     36.19 o 
   2 -12  14        1.69       15.27     33.95 o 
   3 -12  14        4.90        6.85     29.34 o 
  -8 -11  14       54.49       24.65     31.72 o 
  -7 -11  14       12.23       -1.77     33.34 o 
  -6 -11  14       13.56       -3.49     35.63 o 
  -5 -11  14        0.20       14.77     32.36 o 
  -4 -11  14      106.83      123.92     37.74 o 
  -3 -11  14      184.77      183.82     41.90 o 
  -2 -11  14        4.79        3.67     37.54 o 
  -1 -11  14       18.17       29.82     35.00 o 
   0 -11  14       52.29       56.18     34.14 o 
   1 -11  14        3.01        9.60     30.66 o 
   2 -11  14       10.70       38.75     20.72 o 
   3 -11  14       28.31       43.81     16.55 o 
  -9 -10  14       11.14       14.13     32.56 o 
  -8 -10  14       13.54       -0.55     29.56 o 
  -7 -10  14       22.55       35.77     34.88 o 
  -6 -10  14        0.04       -2.67     32.96 o 
  -5 -10  14      177.42      177.12     38.60 o 
  -4 -10  14       19.90       36.73     36.20 o 
  -3 -10  14        8.54       13.69     34.69 o 
  -2 -10  14      258.69      333.46     47.98 o 
  -1 -10  14        6.32        1.66     17.90 o 
   0 -10  14        3.63        4.01     18.47 o 
   1 -10  14        4.59       -5.45     20.08 o 
   2 -10  14       37.84       34.20     15.16 o 
   3 -10  14        8.44       27.18     16.71 o 
   4 -10  14       48.31       43.86     17.82 o 
  -9  -9  14       19.67       39.58     30.17 o 
  -8  -9  14        0.86       25.34     29.03 o 
  -7  -9  14        1.38       -0.19     30.16 o 
  -6  -9  14       47.63       52.57     35.16 o 
  -5  -9  14      183.82      198.81     41.90 o 
  -4  -9  14        4.38       15.26     35.68 o 
  -3  -9  14        0.30       -9.66     17.82 o 
  -2  -9  14        9.38        3.79     17.47 o 
  -1  -9  14       41.48       13.38     20.92 o 
   0  -9  14       87.19       57.20     20.56 o 
   1  -9  14        1.69        2.71     14.56 o 
   2  -9  14        8.61        9.30     15.66 o 
   3  -9  14       10.22        7.05     16.32 o 
   4  -9  14        1.32       16.30     17.39 o 
   5  -9  14        7.56       11.15     18.27 o 
 -10  -8  14       11.11       19.26     31.11 o 
  -9  -8  14       39.51       35.65     26.89 o 
  -8  -8  14       22.18       17.70     31.47 o 
  -7  -8  14        7.75        9.27     31.40 o 
  -6  -8  14       13.09       18.87     28.29 o 
  -5  -8  14        0.19       25.97     35.50 o 
  -4  -8  14       26.11       30.72     34.61 o 
  -3  -8  14        6.26       -3.51     17.43 o 
  -2  -8  14       41.43       43.35     18.35 o 
  -1  -8  14       11.98       17.59     19.70 o 
   0  -8  14       31.74       10.77     13.43 o 
   1  -8  14       28.35       29.14     15.02 o 
   2  -8  14        3.66        8.75     15.67 o 
   3  -8  14       13.06       -1.97     16.33 o 
   4  -8  14        0.30      -11.06     17.49 o 
   5  -8  14        3.86       13.17     18.14 o 
 -10  -7  14       20.86        4.62     30.93 o 
  -9  -7  14       97.09       90.37     31.93 o 
  -8  -7  14        3.33       12.19     30.99 o 
  -7  -7  14       35.55       21.71     28.07 o 
  -6  -7  14       26.27       18.51     29.83 o 
  -5  -7  14        0.72       -6.75     35.27 o 
  -4  -7  14      237.40      216.71     38.80 o 
  -3  -7  14       36.33       31.36     18.00 o 
  -2  -7  14       24.32       23.40     19.15 o 
  -1  -7  14        4.09       -4.79     18.16 o 
   0  -7  14       41.58       34.34     14.07 o 
   1  -7  14      334.02      313.26     21.33 o 
   2  -7  14        0.50      -10.15     17.78 o 
   3  -7  14      307.88      300.63     23.09 o 
   4  -7  14       75.69       62.73     19.03 o 
   5  -7  14        2.92        0.14     18.45 o 
 -11  -6  14        9.32       14.91     21.45 o 
 -10  -6  14        1.03      -18.99     28.32 o 
  -9  -6  14        0.01       14.33     29.01 o 
  -8  -6  14       34.86       40.77     28.18 o 
  -7  -6  14      208.69      292.55     41.09 o 
  -6  -6  14      148.21      144.74     36.45 o 
  -5  -6  14        6.91        1.11     33.76 o 
  -4  -6  14       27.48       35.63     29.10 o 
  -3  -6  14      729.88      722.92     44.51 o 
  -2  -6  14        8.17      -12.58     18.74 o 
  -1  -6  14        0.18        1.01     12.51 o 
   0  -6  14       94.70       68.87     15.33 o 
   1  -6  14       23.74       14.90     15.54 o 
   2  -6  14        6.27        4.85     17.00 o 
   3  -6  14       21.09       31.41     17.31 o 
   4  -6  14        7.94       10.43     17.12 o 
   5  -6  14       13.91       10.67     17.64 o 
   6  -6  14       21.25       16.92     19.40 o 
 -11  -5  14        3.16        0.12     20.23 o 
 -10  -5  14        8.36        5.69     21.37 o 
  -9  -5  14       27.47       52.01     29.19 o 
  -8  -5  14       54.95       55.70     31.65 o 
  -7  -5  14       90.86      134.95     33.63 o 
  -6  -5  14      152.96      136.21     36.73 o 
  -5  -5  14       15.89       16.52     32.36 o 
  -4  -5  14        2.26       11.74     33.02 o 
  -3  -5  14      160.98      162.85     22.83 o 
  -2  -5  14       65.12       68.11     12.85 o 
  -1  -5  14      345.26      348.91     27.95 o 
   0  -5  14        5.95        3.41     13.22 o 
   1  -5  14       22.04       -6.65     14.55 o 
   2  -5  14        4.56       -9.96     15.93 o 
   3  -5  14       18.48        7.39     16.42 o 
   4  -5  14        0.09       -3.71     17.98 o 
   5  -5  14        5.45       11.94     18.10 o 
   6  -5  14        3.43        0.84     17.23 o 
 -11  -4  14       98.97      122.49     38.16 o 
 -10  -4  14       34.00       58.77     21.13 o 
  -9  -4  14      131.59      147.85     31.95 o 
  -8  -4  14       91.64      103.82     30.86 o 
  -7  -4  14       65.26       69.05     29.31 o 
  -6  -4  14      220.09      325.21     41.56 o 
  -5  -4  14       89.58       84.37     31.54 o 
  -4  -4  14       69.66       29.98     33.01 o 
  -3  -4  14      100.88       99.72     20.58 o 
  -2  -4  14      278.38      277.26     26.65 o 
  -1  -4  14       18.44       13.90     13.03 o 
   0  -4  14        1.32       -5.29     13.63 o 
   1  -4  14        3.45        8.12     15.83 o 
   2  -4  14       69.11       70.48     17.40 o 
   3  -4  14        0.26        1.26     17.64 o 
   4  -4  14        1.20        4.58     17.10 o 
   5  -4  14        0.00        2.56     18.14 o 
   6  -4  14       21.07       14.00     19.16 o 
 -11  -3  14        0.42        3.24     30.16 o 
 -10  -3  14       41.74       58.44     21.59 o 
  -9  -3  14       54.80       70.19     27.35 o 
  -8  -3  14       25.60       35.13     25.84 o 
  -7  -3  14        1.45       -2.03     26.18 o 
  -6  -3  14       29.87       47.29     29.14 o 
  -5  -3  14       61.81       76.72     30.98 o 
  -4  -3  14      123.69      107.40     33.49 o 
  -3  -3  14      195.74      175.30     25.22 o 
  -2  -3  14       83.21      104.26     14.65 o 
  -1  -3  14       29.18       20.06     14.01 o 
   0  -3  14      119.11       94.52     16.87 o 
   1  -3  14        7.70       -7.17     16.26 o 
   2  -3  14       18.47       22.25     16.74 o 
   3  -3  14      236.37      233.52     23.21 o 
   4  -3  14       39.30       41.92     19.35 o 
   5  -3  14       36.93       48.70     19.13 o 
   6  -3  14       17.08        0.92     20.14 o 
 -11  -2  14        8.98        3.75     32.96 o 
 -10  -2  14       22.86       28.30     20.06 o 
  -9  -2  14       13.52        0.12     24.77 o 
  -8  -2  14        2.17        7.99     27.07 o 
  -7  -2  14       48.37       47.70     27.14 o 
  -6  -2  14       25.67       30.97     26.10 o 
  -5  -2  14       24.47       32.77     31.30 o 
  -4  -2  14      375.06      373.09     42.39 o 
  -3  -2  14       16.34       23.85     13.10 o 
  -2  -2  14      322.81      339.77     19.87 o 
  -1  -2  14        4.27        5.47     15.08 o 
   0  -2  14      124.97      137.40     18.30 o 
   1  -2  14       46.27       50.79     17.40 o 
   2  -2  14      185.81      131.11     20.35 o 
   3  -2  14       54.87       43.48     19.47 o 
   4  -2  14       19.17       22.94     18.82 o 
   5  -2  14        0.13        1.06     19.64 o 
   6  -2  14       24.33       39.48     21.15 o 
 -11  -1  14       22.76       43.65     31.58 o 
 -10  -1  14        2.70       17.14     19.27 o 
  -9  -1  14       59.60       68.44     20.70 o 
  -8  -1  14        5.07       -9.70     27.48 o 
  -7  -1  14       12.90       11.16     25.66 o 
  -6  -1  14        7.53        6.83     26.39 o 
  -5  -1  14      226.20      244.25     38.10 o 
  -4  -1  14       55.46       62.73     16.60 o 
  -3  -1  14      240.94      231.17     17.76 o 
  -2  -1  14      384.78      415.40     21.89 o 
  -1  -1  14       69.44       89.43     16.85 o 
   0  -1  14        2.81        3.09     16.12 o 
   1  -1  14       11.69       20.14     16.83 o 
   2  -1  14      211.56      229.84     27.79 o 
   3  -1  14        6.93        3.92     18.96 o 
   4  -1  14       15.98       39.54     20.35 o 
   5  -1  14        0.01       -7.58     21.39 o 
   6  -1  14        0.14      -13.90     22.67 o 
 -11   0  14       22.39       25.48     33.91 o 
 -10   0  14        0.39        4.81     29.89 o 
  -9   0  14       47.37       48.76     20.15 o 
  -8   0  14       72.54      113.62     29.15 o 
  -7   0  14       39.28       21.22     25.27 o 
  -6   0  14       49.63       20.16     26.75 o 
  -5   0  14      119.14      120.79     33.92 o 
  -4   0  14        0.86       -3.69     15.20 o 
  -3   0  14       55.92       54.08     14.89 o 
  -2   0  14       76.62       74.43     17.25 o 
  -1   0  14      280.84      297.66     22.08 o 
   0   0  14        2.66        2.49     16.27 o 
   1   0  14       28.58       26.00     17.84 o 
   2   0  14       22.74       33.62     19.16 o 
   3   0  14        6.18       12.78     18.12 o
[truncated: 41,053 more chars]
